# Supplementary material for: Bis[μ-N-(3-meth­oxy-2-oxidobenzyl­idene-1:2κ2 O 2:O 2)-l-isoleucinato-2κ2 N,O]bis­(1,10-phenanthroline-1κ2 N,N′)dinickel(II) methanol tetra­solvate trihydrate
Source: Acta Crystallogr Sect E Struct Rep Online. 2012 Mar 3;68(Pt 4):m371–2. doi: 10.1107/S1600536812008987 (PMC3343792; doi:10.1107/S1600536812008987)
Supplement: Supplementary file 1 [file e-68-0m371-sup1.cif]

##############################################################################
#                                                                            #
# This CIF contains the data in a paper accepted for publication in          #
# Acta Crystallographica Section E. It conforms to the requirements of       #
# Notes for Authors for Acta Crystallographica Section E, and has been       #
# peer reviewed under the auspices of the IUCr Commission on Journals.       #
#                                                                            #
# Full details of the Crystallographic Information File format               #
# are given in the paper "The Crystallographic Information File (CIF):       #
# a New Standard Archive File for Crystallography" by S. R. Hall, F. H.      #
# Allen and I. D. Brown [Acta Cryst. (1991), A47, 655-685].                  #
#                                                                            #
# The current version of the core CIF dictionary is obtainable from          #
# ftp://ftp.iucr.org/pub/cif_core.dic.                                       #
#                                                                            #
# Software is freely available for graphical display of the structure(s)     #
# in this CIF. For information consult the CIF software page                 #
# http://www.iucr.org/resources/cif/software.                                #
#                                                                            #
# This file may be used for bona fide research purposes within the           #
# scientific community so long as proper attribution is given to the journal # 
# article from which it was obtained.                                        #
#                                                                            #
##############################################################################
data_global
_audit_creation_method     SHELXL-97
_journal_date_recd_electronic     2012-02-18
_journal_date_accepted     2012-02-29
_journal_name_full     'Acta Crystallographica, Section E'
_journal_year     2012
_journal_volume     68
_journal_issue      4
_journal_page_first     m371
_journal_page_last     m372
_journal_paper_category     QM
_journal_paper_doi     10.1107/S1600536812008987
_journal_coeditor_code     HY2519
_publ_contact_author_name     'Dr. Lianzhi Li'
_publ_contact_author_address
;
School of Chemistry and Chemical Engineering
Liaocheng University
Shandong 252059
People's Republic of China
;
_publ_contact_author_email     lilianzhi1963@yahoo.com.cn
_publ_contact_author_fax     ?
_publ_contact_author_phone     '86 635 8239656'
_publ_section_title
;\
Bis[\m-<i>N</i>-(3-methoxy-2-oxidobenzylidene-1:2\k^2^<i>O</i>^2^:<i>O</i>^2^)-\
<i>L</i>-isoleucinato-2\k^2^<i>N</i>,<i>O</i>]bis(1,10-phenanthroline-\
1\k^2^<i>N</i>,<i>N</i>')dinickel(II) methanol tetrasolvate trihydrate
;
loop_
    _publ_author_name
    _publ_author_footnote
    _publ_author_address
    'Yan Li' .
; School of Chemistry and Chemical Engineering
  Liaocheng University
  Shandong 252059
  People's Republic of China
;
    'Zhenghua Guo' .
; School of Chemistry and Chemical Engineering
  Liaocheng University
  Shandong 252059
  People's Republic of China
;
    'Jianfang Dong' .
; School of Chemistry and Chemical Engineering
  Liaocheng University
  Shandong 252059
  People's Republic of China
;
    'Lianzhi Li' .
; School of Chemistry and Chemical Engineering
  Liaocheng University
  Shandong 252059
  People's Republic of China
;
data_I
_audit_creation_method     SHELXL-97
_chemical_name_systematic
;
Bis[\m-<i>N</i>-(3-methoxy-2-oxidobenzylidene-1:2\k^2^<i>O</i>^2^:<i>O</i>^2^)-
L-isoleucinato-2\k^2^<i>N</i>,<i>O</i>]bis(1,10-phenanthroline-
1\k^2^<i>N</i>,<i>N</i>')dinickel(II) methanol tetrasolvate trihydrate
;
_chemical_name_common     ?
_chemical_formula_moiety     'C52 H50 N6 Ni2 O8, 4(C H4 O), 3(H2 O)'
_chemical_formula_sum     'C56 H72 N6 Ni2 O15'
_chemical_formula_iupac     '[Ni2 (C14 H17 N O4)2 (C12 H8 N2)2], 4C H4 O, 3H2 O'
_chemical_formula_weight     1186.62
_chemical_melting_point     ?
_symmetry_cell_setting     orthorhombic
_symmetry_space_group_name_H-M     'P 21 21 21'
_symmetry_space_group_name_Hall     'P 2ac 2ab'
loop_
    _symmetry_equiv_pos_as_xyz
    'x, y, z'
    '-x+1/2, -y, z+1/2'
    '-x, y+1/2, -z+1/2'
    'x+1/2, -y+1/2, -z'
_cell_length_a     14.1827(15)
_cell_length_b     14.3876(16)
_cell_length_c     28.787(2)
_cell_angle_alpha     90.00
_cell_angle_beta     90.00
_cell_angle_gamma     90.00
_cell_volume     5874.1(10)
_cell_formula_units_Z     4
_cell_measurement_reflns_used     6251
_cell_measurement_theta_min     2.12
_cell_measurement_theta_max     22.28
_cell_measurement_temperature     298(2)
_exptl_crystal_description     block
_exptl_crystal_colour     green
_exptl_crystal_size_max     0.50
_exptl_crystal_size_mid     0.36
_exptl_crystal_size_min     0.35
_exptl_crystal_density_diffrn     1.342
_exptl_crystal_density_meas     ?
_exptl_crystal_density_method     'not measured'
_exptl_crystal_F_000     2504
_exptl_absorpt_coefficient_mu     0.711
_exptl_absorpt_correction_type     multi-scan
_exptl_absorpt_process_details     '(SADABS; Sheldrick, 1996)'
_exptl_absorpt_correction_T_min     0.7177
_exptl_absorpt_correction_T_max     0.7891
_exptl_special_details     ?
_diffrn_ambient_temperature     298(2)
_diffrn_radiation_type     MoK\a
_diffrn_radiation_wavelength     0.71073
_diffrn_radiation_source     'fine-focus sealed tube'
_diffrn_radiation_monochromator     graphite
_diffrn_measurement_device_type     'Bruker SMART 1000 CCD'
_diffrn_measurement_method     '\f and \w scans'
_diffrn_detector_area_resol_mean     ?
_diffrn_reflns_number     24389
_diffrn_reflns_av_R_equivalents     0.0575
_diffrn_reflns_av_sigmaI/netI     0.0795
_diffrn_reflns_theta_min     1.41
_diffrn_reflns_theta_max     25.02
_diffrn_reflns_theta_full     25.02
_diffrn_measured_fraction_theta_max     0.999
_diffrn_measured_fraction_theta_full     0.999
_diffrn_reflns_limit_h_min     -16
_diffrn_reflns_limit_h_max     16
_diffrn_reflns_limit_k_min     -17
_diffrn_reflns_limit_k_max     14
_diffrn_reflns_limit_l_min     -34
_diffrn_reflns_limit_l_max     27
_diffrn_standards_number     ?
_diffrn_standards_interval_count     ?
_diffrn_standards_interval_time     ?
_diffrn_standards_decay_%     ?
_refine_special_details
;
Refinement of <i>F</i>^2^ against ALL reflections. The weighted <i>R</i>-factor
<i>wR</i> and goodness of fit <i>S</i> are based on <i>F</i>^2^, conventional
<i>R</i>-factors <i>R</i> are based on <i>F</i>, with <i>F</i> set to zero for
negative <i>F</i>^2^. The threshold expression of <i>F</i>^2^ >
\s(<i>F</i>^2^) is used only for calculating <i>R</i>-factors(gt) <i>etc</i>.
and is not relevant to the choice of reflections for refinement.
<i>R</i>-factors based on <i>F</i>^2^ are statistically about twice as large
as those based on <i>F</i>, and <i>R</i>- factors based on ALL data will be
even larger.
;
_reflns_number_total     10254
_reflns_number_gt     7528
_reflns_threshold_expression     I>2\s(I)
_refine_ls_structure_factor_coef     Fsqd
_refine_ls_matrix_type     full
_refine_ls_R_factor_all     0.0865
_refine_ls_R_factor_gt     0.0540
_refine_ls_wR_factor_gt     0.1358
_refine_ls_wR_factor_ref     0.1573
_refine_ls_goodness_of_fit_ref     1.043
_refine_ls_restrained_S_all     1.043
_refine_ls_number_reflns     10254
_refine_ls_number_parameters     740
_refine_ls_number_restraints     0
_refine_ls_hydrogen_treatment     constr
_refine_ls_weighting_scheme     calc
_refine_ls_weighting_details
         'calc w=1/[\s^2^(Fo^2^)+(0.0843P)^2^+0.2853P] where P=(Fo^2^+2Fc^2^)/3'
_atom_sites_solution_hydrogens     geom
_atom_sites_solution_primary     direct
_atom_sites_solution_secondary     difmap
_refine_ls_shift/su_max     0.001
_refine_ls_shift/su_mean     0.000
_refine_diff_density_max     0.476
_refine_diff_density_min     -0.376
_refine_ls_extinction_method     none
_refine_ls_extinction_coef     ?
_refine_ls_abs_structure_details     'Flack (1983), 4525 Friedel pairs'
_refine_ls_abs_structure_Flack     0.015(16)
loop_
    _atom_type_symbol
    _atom_type_description
    _atom_type_scat_dispersion_real
    _atom_type_scat_dispersion_imag
    _atom_type_scat_source
    'C' 'C' 0.0033 0.0016
                         'International Tables Vol C Tables 4.2.6.8 and 6.1.1.4'
    'H' 'H' 0.0000 0.0000
                         'International Tables Vol C Tables 4.2.6.8 and 6.1.1.4'
    'O' 'O' 0.0106 0.0060
                         'International Tables Vol C Tables 4.2.6.8 and 6.1.1.4'
    'N' 'N' 0.0061 0.0033
                         'International Tables Vol C Tables 4.2.6.8 and 6.1.1.4'
    'Ni' 'Ni' 0.3393 1.1124
                         'International Tables Vol C Tables 4.2.6.8 and 6.1.1.4'
_computing_data_collection     'SMART (Bruker, 2007)'
_computing_cell_refinement     'SAINT (Bruker, 2007)'
_computing_data_reduction     'SAINT (Bruker, 2007)'
_computing_structure_solution     'SHELXS97 (Sheldrick, 2008)'
_computing_structure_refinement     'SHELXL97 (Sheldrick, 2008)'
_computing_molecular_graphics     'SHELXTL (Sheldrick, 2008)'
_computing_publication_material     'SHELXTL (Sheldrick, 2008)'
loop_
    _atom_site_type_symbol
    _atom_site_label
    _atom_site_fract_x
    _atom_site_fract_y
    _atom_site_fract_z
    _atom_site_U_iso_or_equiv
    _atom_site_adp_type
    _atom_site_calc_flag
    _atom_site_refinement_flags
    _atom_site_occupancy
    _atom_site_symmetry_multiplicity
    _atom_site_disorder_assembly
    _atom_site_disorder_group
    Ni Ni1 0.03559(5) 0.36746(5) 0.08944(2) 0.03316(19) Uani d . 1 1 . .
    Ni Ni2 0.22288(5) 0.42714(5) 0.14628(2) 0.03314(19) Uani d . 1 1 . .
    N N1 0.2127(4) 0.3271(3) 0.19494(15) 0.0365(11) Uani d . 1 1 . .
    N N2 0.2567(3) 0.5352(3) 0.10536(15) 0.0359(11) Uani d . 1 1 . .
    N N3 0.0359(4) 0.4823(3) 0.04619(15) 0.0400(11) Uani d . 1 1 . .
    N N4 0.0179(3) 0.3031(3) 0.02394(16) 0.0372(11) Uani d . 1 1 . .
    N N5 -0.1105(3) 0.3774(4) 0.10477(16) 0.0416(12) Uani d . 1 1 . .
    N N6 0.0125(4) 0.2470(3) 0.12675(16) 0.0420(12) Uani d . 1 1 . .
    O O1 0.3623(3) 0.3827(3) 0.14860(14) 0.0430(9) Uani d . 1 1 . .
    O O2 0.4656(4) 0.3041(3) 0.19199(18) 0.0682(14) Uani d . 1 1 . .
    O O3 0.0782(3) 0.4453(2) 0.14790(12) 0.0325(8) Uani d . 1 1 . .
    O O4 -0.0674(3) 0.5554(3) 0.16137(14) 0.0465(10) Uani d . 1 1 . .
    O O5 0.2534(3) 0.5235(3) 0.19671(13) 0.0448(11) Uani d . 1 1 . .
    O O6 0.3347(4) 0.6532(3) 0.20795(16) 0.0693(14) Uani d . 1 1 . .
    O O7 0.1841(2) 0.3514(2) 0.08909(12) 0.0311(8) Uani d . 1 1 . .
    O O8 0.2101(3) 0.2010(3) 0.03901(14) 0.0474(11) Uani d . 1 1 . .
    O O9 0.5038(4) 0.4988(4) 0.1256(2) 0.0844(17) Uani d . 1 1 . .
    H H9 0.4600 0.4621 0.1289 0.127 Uiso calc R 1 1 . .
    O O10 0.3015(6) 0.4606(4) 0.2803(2) 0.105(2) Uani d . 1 1 . .
    H H10 0.2931 0.4587 0.2521 0.157 Uiso calc R 1 1 . .
    O O11 0.7727(7) 0.8424(6) 0.1603(3) 0.154(3) Uani d . 1 1 . .
    H H11 0.7494 0.8798 0.1784 0.232 Uiso calc R 1 1 . .
    O O12 0.4841(12) 0.6276(10) 0.9727(7) 0.141(7) Uani d P 0.50 1 . .
    H H12 0.4871 0.6275 1.0011 0.212 Uiso calc PR 0.50 1 . .
    O O13 0.742(2) 0.6327(17) 0.0328(9) 0.223(11) Uani d P 0.50 1 . .
    H H13 0.6873 0.6325 0.0416 0.335 Uiso calc PR 0.50 1 . .
    O O14 0.4813(5) 0.7793(4) 0.2115(2) 0.109(2) Uani d . 1 1 . .
    H H14F 0.4361 0.7405 0.2103 0.130 Uiso d R 1 1 . .
    H H14G 0.4969 0.7866 0.2398 0.130 Uiso d R 1 1 . .
    O O15 0.5444(8) 0.6326(6) 0.0635(3) 0.192(5) Uani d . 1 1 . .
    H H15C 0.5303 0.5859 0.0802 0.231 Uiso d R 1 1 . .
    H H15D 0.5611 0.6766 0.0815 0.231 Uiso d R 1 1 . .
    O O16 0.5971(7) 0.7692(6) 0.1330(3) 0.167(4) Uani d . 1 1 . .
    H H16C 0.6505 0.7911 0.1406 0.200 Uiso d R 1 1 . .
    H H16D 0.5611 0.7713 0.1565 0.200 Uiso d R 1 1 . .
    C C1 0.3831(5) 0.3261(4) 0.1805(2) 0.0439(15) Uani d . 1 1 . .
    C C2 0.3014(4) 0.2786(4) 0.2056(2) 0.0439(16) Uani d . 1 1 . .
    H H2 0.3126 0.2826 0.2392 0.053 Uiso calc R 1 1 . .
    C C3 0.2970(5) 0.1742(4) 0.1918(2) 0.0502(16) Uani d . 1 1 . .
    H H3 0.2325 0.1532 0.1980 0.060 Uiso calc R 1 1 . .
    C C4 0.3624(6) 0.1133(4) 0.2210(3) 0.067(2) Uani d . 1 1 . .
    H H4A 0.4268 0.1342 0.2166 0.080 Uiso calc R 1 1 . .
    H H4B 0.3467 0.1215 0.2535 0.080 Uiso calc R 1 1 . .
    C C5 0.3568(7) 0.0099(5) 0.2091(3) 0.088(3) Uani d . 1 1 . .
    H H5A 0.2923 -0.0102 0.2104 0.133 Uiso calc R 1 1 . .
    H H5B 0.3935 -0.0250 0.2311 0.133 Uiso calc R 1 1 . .
    H H5C 0.3812 -0.0002 0.1784 0.133 Uiso calc R 1 1 . .
    C C6 0.3138(5) 0.1610(5) 0.1398(2) 0.064(2) Uani d . 1 1 . .
    H H6A 0.3797 0.1679 0.1331 0.095 Uiso calc R 1 1 . .
    H H6B 0.2787 0.2069 0.1228 0.095 Uiso calc R 1 1 . .
    H H6C 0.2934 0.1001 0.1307 0.095 Uiso calc R 1 1 . .
    C C7 0.1443(5) 0.3209(4) 0.2234(2) 0.0413(15) Uani d . 1 1 . .
    H H7 0.1523 0.2800 0.2480 0.050 Uiso calc R 1 1 . .
    C C8 0.0538(4) 0.3716(4) 0.22165(19) 0.0390(13) Uani d . 1 1 . .
    C C9 0.0301(4) 0.4348(3) 0.18687(17) 0.0305(11) Uani d . 1 1 . .
    C C10 -0.0507(4) 0.4890(4) 0.19425(18) 0.0364(13) Uani d . 1 1 . .
    C C11 -0.1120(5) 0.4717(4) 0.2304(2) 0.0464(15) Uani d . 1 1 . .
    H H11A -0.1675 0.5057 0.2330 0.056 Uiso calc R 1 1 . .
    C C12 -0.0907(5) 0.4033(4) 0.2629(2) 0.0530(18) Uani d . 1 1 . .
    H H12A -0.1327 0.3898 0.2867 0.064 Uiso calc R 1 1 . .
    C C13 -0.0077(5) 0.3562(4) 0.2594(2) 0.0469(16) Uani d . 1 1 . .
    H H13A 0.0086 0.3132 0.2822 0.056 Uiso calc R 1 1 . .
    C C14 -0.1357(6) 0.6238(5) 0.1692(3) 0.074(2) Uani d . 1 1 . .
    H H14A -0.1962 0.5949 0.1731 0.111 Uiso calc R 1 1 . .
    H H14B -0.1378 0.6653 0.1431 0.111 Uiso calc R 1 1 . .
    H H14C -0.1200 0.6580 0.1968 0.111 Uiso calc R 1 1 . .
    C C15 0.2928(5) 0.5965(4) 0.1823(2) 0.0474(16) Uani d . 1 1 . .
    C C16 0.2873(5) 0.6193(4) 0.13048(19) 0.0444(14) Uani d . 1 1 . .
    H H16 0.3504 0.6367 0.1196 0.053 Uiso calc R 1 1 . .
    C C17 0.2195(6) 0.7028(4) 0.1225(2) 0.0573(18) Uani d . 1 1 A .
    H H17 0.1982 0.7003 0.0902 0.069 Uiso calc R 1 1 . .
    C C18 0.2680(7) 0.7962(5) 0.1298(3) 0.081(3) Uani d . 1 1 . .
    H H18A 0.2196 0.8439 0.1303 0.097 Uiso calc PR 0.687(19) 1 A 1
    H H18B 0.2971 0.7955 0.1603 0.097 Uiso calc PR 0.687(19) 1 A 1
    H H18C 0.2580 0.8134 0.1620 0.097 Uiso d PR 0.313(19) 1 A 2
    H H18D 0.3349 0.7839 0.1266 0.097 Uiso d PR 0.313(19) 1 A 2
    C C19 0.3402(11) 0.8245(9) 0.0959(5) 0.104(6) Uani d P 0.687(19) 1 A 1
    H H19A 0.3114 0.8330 0.0660 0.156 Uiso calc PR 0.687(19) 1 A 1
    H H19B 0.3877 0.7771 0.0938 0.156 Uiso calc PR 0.687(19) 1 A 1
    H H19C 0.3687 0.8817 0.1057 0.156 Uiso calc PR 0.687(19) 1 A 1
    C C19' 0.248(2) 0.8805(19) 0.1030(11) 0.104(13) Uani d P 0.313(19) 1 A 2
    H H19D 0.2806 0.9322 0.1166 0.156 Uiso calc PR 0.313(19) 1 A 2
    H H19E 0.1812 0.8924 0.1034 0.156 Uiso calc PR 0.313(19) 1 A 2
    H H19F 0.2684 0.8722 0.0715 0.156 Uiso calc PR 0.313(19) 1 A 2
    C C20 0.1311(5) 0.6957(5) 0.1540(3) 0.069(2) Uani d . 1 1 . .
    H H20A 0.1490 0.7057 0.1858 0.104 Uiso calc R 1 1 A .
    H H20B 0.1035 0.6351 0.1508 0.104 Uiso calc R 1 1 . .
    H H20C 0.0860 0.7420 0.1449 0.104 Uiso calc R 1 1 . .
    C C21 0.2769(5) 0.5277(4) 0.06221(19) 0.0400(14) Uani d . 1 1 . .
    H H21 0.3022 0.5802 0.0480 0.048 Uiso calc R 1 1 . .
    C C22 0.2648(4) 0.4470(4) 0.03308(19) 0.0396(14) Uani d . 1 1 . .
    C C23 0.2283(4) 0.3625(4) 0.04890(17) 0.0325(12) Uani d . 1 1 . .
    C C24 0.2382(4) 0.2849(4) 0.0198(2) 0.0387(14) Uani d . 1 1 . .
    C C25 0.2713(5) 0.2932(4) -0.0254(2) 0.0504(16) Uani d . 1 1 . .
    H H25 0.2748 0.2412 -0.0445 0.061 Uiso calc R 1 1 . .
    C C26 0.2984(5) 0.3781(5) -0.0415(2) 0.0559(18) Uani d . 1 1 . .
    H H26 0.3183 0.3839 -0.0722 0.067 Uiso calc R 1 1 . .
    C C27 0.2972(5) 0.4540(4) -0.0139(2) 0.0494(16) Uani d . 1 1 . .
    H H27 0.3175 0.5110 -0.0255 0.059 Uiso calc R 1 1 . .
    C C28 0.2374(6) 0.1167(4) 0.0173(3) 0.076(2) Uani d . 1 1 . .
    H H28A 0.2051 0.1105 -0.0118 0.114 Uiso calc R 1 1 . .
    H H28B 0.2214 0.0653 0.0371 0.114 Uiso calc R 1 1 . .
    H H28C 0.3043 0.1173 0.0120 0.114 Uiso calc R 1 1 . .
    C C29 0.0400(5) 0.5701(4) 0.0581(2) 0.0498(15) Uani d . 1 1 . .
    H H29 0.0394 0.5849 0.0895 0.060 Uiso calc R 1 1 . .
    C C30 0.0453(5) 0.6436(5) 0.0254(3) 0.0638(19) Uani d . 1 1 . .
    H H30 0.0469 0.7052 0.0351 0.077 Uiso calc R 1 1 . .
    C C31 0.0478(6) 0.6215(6) -0.0201(3) 0.071(2) Uani d . 1 1 . .
    H H31 0.0529 0.6686 -0.0420 0.085 Uiso calc R 1 1 . .
    C C32 0.0427(5) 0.5284(5) -0.0350(2) 0.0522(17) Uani d . 1 1 . .
    C C33 0.0360(4) 0.4603(4) 0.00005(19) 0.0407(14) Uani d . 1 1 . .
    C C34 0.0267(4) 0.3665(4) -0.01187(18) 0.0397(13) Uani d . 1 1 . .
    C C35 0.0277(5) 0.3383(5) -0.0591(2) 0.0480(16) Uani d . 1 1 . .
    C C36 0.0147(5) 0.2456(5) -0.0686(2) 0.0577(19) Uani d . 1 1 . .
    H H36 0.0126 0.2251 -0.0992 0.069 Uiso calc R 1 1 . .
    C C37 0.0050(5) 0.1833(5) -0.0328(2) 0.0546(18) Uani d . 1 1 . .
    H H37 -0.0031 0.1203 -0.0390 0.066 Uiso calc R 1 1 . .
    C C38 0.0071(4) 0.2149(5) 0.0128(2) 0.0501(17) Uani d . 1 1 . .
    H H38 0.0007 0.1717 0.0366 0.060 Uiso calc R 1 1 . .
    C C39 0.0459(6) 0.4992(6) -0.0822(2) 0.064(2) Uani d . 1 1 . .
    H H39 0.0535 0.5431 -0.1056 0.077 Uiso calc R 1 1 . .
    C C40 0.0381(5) 0.4105(6) -0.0930(2) 0.065(2) Uani d . 1 1 . .
    H H40 0.0394 0.3940 -0.1242 0.078 Uiso calc R 1 1 . .
    C C41 -0.1719(5) 0.4423(5) 0.0922(2) 0.0553(17) Uani d . 1 1 . .
    H H41 -0.1530 0.4899 0.0724 0.066 Uiso calc R 1 1 . .
    C C42 -0.2679(5) 0.4399(6) 0.1089(3) 0.068(2) Uani d . 1 1 . .
    H H42 -0.3112 0.4843 0.0992 0.082 Uiso calc R 1 1 . .
    C C43 -0.2943(5) 0.3719(6) 0.1392(3) 0.067(2) Uani d . 1 1 . .
    H H43 -0.3560 0.3711 0.1502 0.080 Uiso calc R 1 1 . .
    C C44 -0.2335(5) 0.3057(5) 0.1537(2) 0.0571(18) Uani d . 1 1 . .
    C C45 -0.1407(4) 0.3098(4) 0.1348(2) 0.0425(15) Uani d . 1 1 . .
    C C46 -0.0745(5) 0.2405(4) 0.1462(2) 0.0456(15) Uani d . 1 1 . .
    C C47 -0.1021(6) 0.1689(5) 0.1767(2) 0.0577(19) Uani d . 1 1 . .
    C C48 -0.0346(7) 0.1003(5) 0.1856(3) 0.070(2) Uani d . 1 1 . .
    H H48 -0.0478 0.0528 0.2065 0.084 Uiso calc R 1 1 . .
    C C49 0.0508(6) 0.1030(5) 0.1637(3) 0.067(2) Uani d . 1 1 . .
    H H49 0.0941 0.0553 0.1681 0.081 Uiso calc R 1 1 . .
    C C50 0.0728(5) 0.1782(4) 0.1345(2) 0.0552(18) Uani d . 1 1 . .
    H H50 0.1315 0.1798 0.1201 0.066 Uiso calc R 1 1 . .
    C C51 -0.2548(6) 0.2340(6) 0.1859(3) 0.072(2) Uani d . 1 1 . .
    H H51 -0.3140 0.2327 0.1998 0.086 Uiso calc R 1 1 . .
    C C52 -0.1928(6) 0.1693(6) 0.1967(3) 0.072(2) Uani d . 1 1 . .
    H H52 -0.2092 0.1231 0.2178 0.086 Uiso calc R 1 1 . .
    C C53 0.5307(8) 0.5333(7) 0.1689(4) 0.116(4) Uani d . 1 1 . .
    H H53A 0.5763 0.5820 0.1648 0.175 Uiso calc R 1 1 . .
    H H53B 0.5581 0.4841 0.1870 0.175 Uiso calc R 1 1 . .
    H H53C 0.4765 0.5575 0.1848 0.175 Uiso calc R 1 1 . .
    C C54 0.3889(8) 0.4915(8) 0.2891(3) 0.109(4) Uani d . 1 1 . .
    H H54A 0.3912 0.5576 0.2844 0.163 Uiso calc R 1 1 . .
    H H54B 0.4328 0.4618 0.2685 0.163 Uiso calc R 1 1 . .
    H H54C 0.4053 0.4775 0.3207 0.163 Uiso calc R 1 1 . .
    C C55 0.8155(14) 0.8919(10) 0.1217(6) 0.223(9) Uani d . 1 1 . .
    H H55A 0.8651 0.9312 0.1331 0.334 Uiso calc R 1 1 . .
    H H55B 0.7686 0.9293 0.1066 0.334 Uiso calc R 1 1 . .
    H H55C 0.8410 0.8480 0.1000 0.334 Uiso calc R 1 1 . .
    C C56 0.5384(17) 0.5598(15) 0.9558(8) 0.116(7) Uani d P 0.50 1 . .
    H H56A 0.6028 0.5803 0.9550 0.174 Uiso calc PR 0.50 1 . .
    H H56B 0.5181 0.5442 0.9250 0.174 Uiso calc PR 0.50 1 . .
    H H56C 0.5334 0.5060 0.9754 0.174 Uiso calc PR 0.50 1 . .
    C C57 0.781(2) 0.7202(19) 0.0402(11) 0.168(12) Uani d P 0.50 1 . .
    H H57A 0.7398 0.7561 0.0595 0.252 Uiso calc PR 0.50 1 . .
    H H57B 0.7892 0.7511 0.0109 0.252 Uiso calc PR 0.50 1 . .
    H H57C 0.8413 0.7138 0.0552 0.252 Uiso calc PR 0.50 1 . .
loop_
    _atom_site_aniso_label
    _atom_site_aniso_U_11
    _atom_site_aniso_U_22
    _atom_site_aniso_U_33
    _atom_site_aniso_U_12
    _atom_site_aniso_U_13
    _atom_site_aniso_U_23
    Ni1 0.0339(4) 0.0375(4) 0.0281(3) 0.0004(3) 0.0014(3) 0.0002(3)
    Ni2 0.0324(4) 0.0388(4) 0.0283(4) 0.0000(3) 0.0011(3) 0.0012(3)
    N1 0.038(3) 0.038(3) 0.034(3) 0.000(2) 0.000(3) 0.0031(19)
    N2 0.037(3) 0.041(2) 0.030(2) -0.001(2) 0.003(2) -0.0023(19)
    N3 0.039(3) 0.047(3) 0.034(3) 0.001(2) 0.001(2) -0.002(2)
    N4 0.029(3) 0.046(3) 0.036(3) 0.000(2) -0.001(2) -0.005(2)
    N5 0.031(3) 0.054(3) 0.039(3) 0.000(3) -0.003(2) -0.012(2)
    N6 0.042(3) 0.046(3) 0.038(3) -0.007(2) 0.000(2) 0.004(2)
    O1 0.034(2) 0.053(2) 0.042(2) 0.0045(19) 0.001(2) 0.010(2)
    O2 0.039(3) 0.083(3) 0.083(4) 0.005(3) -0.006(3) 0.028(3)
    O3 0.034(2) 0.039(2) 0.0240(18) 0.0015(16) 0.0018(18) -0.0017(16)
    O4 0.044(3) 0.048(2) 0.047(2) 0.0108(19) 0.002(2) -0.0060(19)
    O5 0.054(3) 0.046(2) 0.034(2) -0.011(2) 0.000(2) -0.0010(17)
    O6 0.080(4) 0.069(3) 0.058(3) -0.020(3) -0.007(3) -0.019(2)
    O7 0.026(2) 0.042(2) 0.0248(18) 0.0016(16) 0.0024(17) -0.0029(17)
    O8 0.054(3) 0.044(2) 0.044(2) 0.002(2) 0.010(2) -0.0108(19)
    O9 0.060(4) 0.090(4) 0.103(5) -0.010(3) 0.003(3) 0.002(3)
    O10 0.141(7) 0.105(5) 0.069(4) -0.003(5) -0.018(4) 0.007(3)
    O11 0.174(9) 0.157(7) 0.133(7) 0.041(7) 0.002(6) -0.007(6)
    O12 0.152(15) 0.081(9) 0.191(17) -0.046(10) -0.047(13) 0.043(10)
    O13 0.22(3) 0.21(2) 0.24(3) 0.03(2) -0.02(2) 0.10(2)
    O14 0.111(6) 0.112(5) 0.102(5) -0.039(4) -0.020(4) 0.004(4)
    O15 0.207(11) 0.162(8) 0.207(10) -0.013(8) 0.037(9) 0.072(8)
    O16 0.199(10) 0.158(8) 0.144(8) -0.043(7) 0.024(7) 0.007(6)
    C1 0.040(4) 0.048(3) 0.044(4) 0.005(3) -0.003(3) -0.002(3)
    C2 0.042(4) 0.047(4) 0.043(4) 0.010(3) -0.001(3) 0.008(3)
    C3 0.047(4) 0.050(4) 0.055(4) 0.005(3) -0.001(3) -0.001(3)
    C4 0.066(5) 0.056(4) 0.078(5) 0.015(4) -0.003(4) 0.015(4)
    C5 0.087(7) 0.056(5) 0.123(8) 0.022(4) 0.000(6) 0.008(5)
    C6 0.063(5) 0.066(5) 0.062(5) 0.009(4) 0.002(4) -0.010(4)
    C7 0.050(4) 0.039(3) 0.035(3) 0.005(3) 0.001(3) 0.006(3)
    C8 0.044(4) 0.039(3) 0.034(3) -0.004(3) 0.008(3) -0.002(3)
    C9 0.031(3) 0.035(3) 0.025(3) 0.000(3) 0.002(2) -0.003(2)
    C10 0.038(4) 0.038(3) 0.033(3) 0.001(3) 0.002(3) -0.008(2)
    C11 0.044(4) 0.052(4) 0.043(3) 0.001(3) 0.007(3) -0.006(3)
    C12 0.049(4) 0.064(4) 0.046(4) 0.003(3) 0.020(3) -0.001(3)
    C13 0.053(4) 0.051(4) 0.037(3) 0.000(3) 0.013(3) 0.004(3)
    C14 0.081(6) 0.061(5) 0.080(5) 0.026(4) 0.002(4) -0.009(4)
    C15 0.050(4) 0.047(4) 0.045(4) 0.002(3) -0.005(3) -0.011(3)
    C16 0.047(4) 0.045(3) 0.041(3) -0.002(3) 0.000(3) 0.003(3)
    C17 0.067(5) 0.048(4) 0.056(4) -0.004(4) -0.009(4) -0.008(3)
    C18 0.099(7) 0.049(4) 0.095(6) -0.003(4) -0.009(6) -0.003(4)
    C19 0.105(13) 0.076(9) 0.130(13) -0.012(8) 0.023(10) -0.002(9)
    C19' 0.11(3) 0.08(2) 0.13(3) -0.012(18) 0.02(2) -0.002(18)
    C20 0.066(5) 0.074(5) 0.068(5) 0.015(4) 0.000(4) -0.019(4)
    C21 0.042(4) 0.041(3) 0.037(3) 0.001(3) 0.001(3) 0.007(2)
    C22 0.040(4) 0.048(3) 0.031(3) 0.002(3) 0.005(3) 0.002(2)
    C23 0.027(3) 0.043(3) 0.028(3) 0.006(3) -0.002(2) 0.001(2)
    C24 0.033(3) 0.045(3) 0.038(3) 0.002(3) 0.000(3) -0.003(3)
    C25 0.053(4) 0.058(4) 0.040(3) 0.009(3) 0.003(3) -0.013(3)
    C26 0.063(5) 0.072(5) 0.032(3) 0.014(4) 0.013(3) -0.005(3)
    C27 0.051(4) 0.056(4) 0.041(3) 0.002(3) 0.006(3) 0.000(3)
    C28 0.099(7) 0.051(4) 0.078(5) 0.014(4) 0.011(5) -0.023(4)
    C29 0.054(4) 0.049(4) 0.047(4) 0.001(4) -0.006(3) -0.001(3)
    C30 0.070(5) 0.053(4) 0.068(5) 0.001(4) -0.017(4) 0.009(4)
    C31 0.074(6) 0.079(5) 0.059(5) -0.011(5) -0.010(4) 0.025(4)
    C32 0.050(4) 0.066(4) 0.040(3) -0.005(4) -0.006(3) 0.012(3)
    C33 0.029(3) 0.058(4) 0.035(3) -0.003(3) 0.000(3) 0.009(3)
    C34 0.031(3) 0.057(4) 0.030(3) 0.002(3) 0.000(3) -0.002(3)
    C35 0.037(4) 0.074(5) 0.033(3) -0.002(3) -0.004(3) -0.003(3)
    C36 0.049(4) 0.083(5) 0.042(4) 0.012(4) -0.003(3) -0.013(4)
    C37 0.052(4) 0.059(4) 0.052(4) 0.000(3) -0.003(3) -0.023(3)
    C38 0.043(4) 0.053(4) 0.055(4) -0.002(3) -0.002(3) -0.009(3)
    C39 0.067(5) 0.082(5) 0.044(4) -0.005(4) -0.005(4) 0.016(4)
    C40 0.062(5) 0.101(6) 0.031(3) -0.003(4) -0.005(4) -0.005(4)
    C41 0.049(4) 0.068(4) 0.049(4) 0.005(4) -0.007(3) -0.017(3)
    C42 0.045(4) 0.084(5) 0.076(5) 0.007(4) -0.011(4) -0.029(4)
    C43 0.043(4) 0.085(5) 0.073(5) -0.012(4) 0.011(4) -0.018(4)
    C44 0.043(4) 0.068(4) 0.060(4) -0.008(4) 0.005(4) -0.017(3)
    C45 0.037(4) 0.054(4) 0.036(3) -0.011(3) 0.000(3) -0.011(3)
    C46 0.048(4) 0.053(4) 0.036(3) -0.014(3) 0.004(3) -0.007(3)
    C47 0.065(5) 0.061(4) 0.047(4) -0.022(4) 0.002(4) 0.002(3)
    C48 0.081(6) 0.065(5) 0.062(5) -0.024(5) -0.001(5) 0.017(3)
    C49 0.076(6) 0.056(4) 0.071(5) -0.010(4) -0.012(4) 0.020(3)
    C50 0.057(4) 0.052(4) 0.056(4) 0.000(3) -0.004(3) 0.008(3)
    C51 0.054(5) 0.088(6) 0.073(5) -0.028(5) 0.025(4) -0.008(4)
    C52 0.075(6) 0.078(5) 0.061(5) -0.028(5) 0.014(5) 0.006(4)
    C53 0.094(8) 0.120(8) 0.136(10) 0.010(7) 0.022(8) -0.031(7)
    C54 0.117(10) 0.112(8) 0.097(8) -0.003(7) -0.037(7) 0.005(6)
    C55 0.25(2) 0.207(18) 0.207(18) -0.056(16) 0.059(16) 0.063(14)
    C56 0.108(18) 0.102(16) 0.139(19) 0.002(15) 0.013(16) -0.027(14)
    C57 0.18(3) 0.15(2) 0.17(3) 0.00(2) 0.03(2) 0.05(2)
_geom_special_details
;
All e.s.d.'s (except the e.s.d. in the dihedral angle between two l.s. planes)
are estimated using the full covariance matrix. The cell e.s.d.'s are taken
into account individually in the estimation of e.s.d.'s in distances, angles
and torsion angles; correlations between e.s.d.'s in cell parameters are only
used when they are defined by crystal symmetry. An approximate (isotropic)
treatment of cell e.s.d.'s is used for estimating e.s.d.'s involving l.s.
planes.
;
loop_
    _geom_bond_atom_site_label_1
    _geom_bond_atom_site_label_2
    _geom_bond_site_symmetry_2
    _geom_bond_distance
    _geom_bond_publ_flag
    Ni1 N6 . 2.065(5) ?
    Ni1 N3 . 2.069(5) ?
    Ni1 O3 . 2.110(3) ?
    Ni1 N4 . 2.115(5) ?
    Ni1 O7 . 2.119(4) ?
    Ni1 N5 . 2.123(5) ?
    Ni2 N2 . 2.009(4) ?
    Ni2 N1 . 2.014(4) ?
    Ni2 O7 . 2.049(3) ?
    Ni2 O5 . 2.053(4) ?
    Ni2 O3 . 2.069(4) ?
    Ni2 O1 . 2.080(4) ?
    N1 C7 . 1.271(7) ?
    N1 C2 . 1.471(7) ?
    N2 C21 . 1.279(7) ?
    N2 C16 . 1.475(7) ?
    N3 C29 . 1.310(7) ?
    N3 C33 . 1.365(7) ?
    N4 C38 . 1.318(7) ?
    N4 C34 . 1.382(7) ?
    N5 C41 . 1.328(8) ?
    N5 C45 . 1.370(8) ?
    N6 C50 . 1.327(8) ?
    N6 C46 . 1.359(8) ?
    O1 C1 . 1.263(7) ?
    O2 C1 . 1.257(7) ?
    O3 C9 . 1.322(6) ?
    O4 C10 . 1.365(7) ?
    O4 C14 . 1.400(8) ?
    O5 C15 . 1.260(7) ?
    O6 C15 . 1.250(7) ?
    O7 C23 . 1.326(6) ?
    O8 C24 . 1.386(7) ?
    O8 C28 . 1.418(7) ?
    O9 C53 . 1.396(11) ?
    O9 H9 . 0.8200 ?
    O10 C54 . 1.341(12) ?
    O10 H10 . 0.8200 ?
    O11 C55 . 1.452(14) ?
    O11 H11 . 0.8200 ?
    O12 C56 . 1.33(2) ?
    O12 H12 . 0.8200 ?
    O13 C57 . 1.39(3) ?
    O13 H13 . 0.8200 ?
    O14 H14F . 0.8499 ?
    O14 H14G . 0.8502 ?
    O15 H15C . 0.8499 ?
    O15 H15D . 0.8500 ?
    O16 H16C . 0.8501 ?
    O16 H16D . 0.8499 ?
    C1 C2 . 1.527(9) ?
    C2 C3 . 1.555(8) ?
    C2 H2 . 0.9800 ?
    C3 C6 . 1.528(9) ?
    C3 C4 . 1.529(9) ?
    C3 H3 . 0.9800 ?
    C4 C5 . 1.528(10) ?
    C4 H4A . 0.9700 ?
    C4 H4B . 0.9700 ?
    C5 H5A . 0.9600 ?
    C5 H5B . 0.9600 ?
    C5 H5C . 0.9600 ?
    C6 H6A . 0.9600 ?
    C6 H6B . 0.9600 ?
    C6 H6C . 0.9600 ?
    C7 C8 . 1.477(8) ?
    C7 H7 . 0.9300 ?
    C8 C9 . 1.394(7) ?
    C8 C13 . 1.411(8) ?
    C9 C10 . 1.402(8) ?
    C10 C11 . 1.379(8) ?
    C11 C12 . 1.391(9) ?
    C11 H11A . 0.9300 ?
    C12 C13 . 1.362(9) ?
    C12 H12A . 0.9300 ?
    C13 H13A . 0.9300 ?
    C14 H14A . 0.9600 ?
    C14 H14B . 0.9600 ?
    C14 H14C . 0.9600 ?
    C15 C16 . 1.531(8) ?
    C16 C17 . 1.555(9) ?
    C16 H16 . 0.9800 ?
    C17 C18 . 1.524(9) ?
    C17 C20 . 1.551(10) ?
    C17 H17 . 0.9800 ?
    C18 C19' . 1.47(3) ?
    C18 C19 . 1.472(16) ?
    C18 H18A . 0.9700 ?
    C18 H18B . 0.9700 ?
    C18 H18C . 0.9699 ?
    C18 H18D . 0.9701 ?
    C19 H19A . 0.9600 ?
    C19 H19B . 0.9600 ?
    C19 H19C . 0.9600 ?
    C19' H19D . 0.9600 ?
    C19' H19E . 0.9600 ?
    C19' H19F . 0.9600 ?
    C20 H20A . 0.9600 ?
    C20 H20B . 0.9600 ?
    C20 H20C . 0.9600 ?
    C21 C22 . 1.443(8) ?
    C21 H21 . 0.9300 ?
    C22 C23 . 1.397(8) ?
    C22 C27 . 1.432(8) ?
    C23 C24 . 1.403(7) ?
    C24 C25 . 1.388(8) ?
    C25 C26 . 1.362(9) ?
    C25 H25 . 0.9300 ?
    C26 C27 . 1.350(8) ?
    C26 H26 . 0.9300 ?
    C27 H27 . 0.9300 ?
    C28 H28A . 0.9600 ?
    C28 H28B . 0.9600 ?
    C28 H28C . 0.9600 ?
    C29 C30 . 1.416(9) ?
    C29 H29 . 0.9300 ?
    C30 C31 . 1.349(10) ?
    C30 H30 . 0.9300 ?
    C31 C32 . 1.408(10) ?
    C31 H31 . 0.9300 ?
    C32 C33 . 1.409(8) ?
    C32 C39 . 1.424(9) ?
    C33 C34 . 1.399(8) ?
    C34 C35 . 1.419(8) ?
    C35 C36 . 1.373(9) ?
    C35 C40 . 1.434(9) ?
    C36 C37 . 1.373(10) ?
    C36 H36 . 0.9300 ?
    C37 C38 . 1.389(9) ?
    C37 H37 . 0.9300 ?
    C38 H38 . 0.9300 ?
    C39 C40 . 1.318(10) ?
    C39 H39 . 0.9300 ?
    C40 H40 . 0.9300 ?
    C41 C42 . 1.444(10) ?
    C41 H41 . 0.9300 ?
    C42 C43 . 1.361(11) ?
    C42 H42 . 0.9300 ?
    C43 C44 . 1.351(10) ?
    C43 H43 . 0.9300 ?
    C44 C51 . 1.421(10) ?
    C44 C45 . 1.424(9) ?
    C45 C46 . 1.409(9) ?
    C46 C47 . 1.408(9) ?
    C47 C48 . 1.399(11) ?
    C47 C52 . 1.410(11) ?
    C48 C49 . 1.365(11) ?
    C48 H48 . 0.9300 ?
    C49 C50 . 1.406(9) ?
    C49 H49 . 0.9300 ?
    C50 H50 . 0.9300 ?
    C51 C52 . 1.317(11) ?
    C51 H51 . 0.9300 ?
    C52 H52 . 0.9300 ?
    C53 H53A . 0.9600 ?
    C53 H53B . 0.9600 ?
    C53 H53C . 0.9600 ?
    C54 H54A . 0.9600 ?
    C54 H54B . 0.9600 ?
    C54 H54C . 0.9600 ?
    C55 H55A . 0.9600 ?
    C55 H55B . 0.9600 ?
    C55 H55C . 0.9600 ?
    C56 H56A . 0.9600 ?
    C56 H56B . 0.9600 ?
    C56 H56C . 0.9600 ?
    C57 H57A . 0.9600 ?
    C57 H57B . 0.9600 ?
    C57 H57C . 0.9600 ?
loop_
    _geom_angle_atom_site_label_1
    _geom_angle_atom_site_label_2
    _geom_angle_atom_site_label_3
    _geom_angle_site_symmetry_1
    _geom_angle_site_symmetry_3
    _geom_angle
    _geom_angle_publ_flag
    N6 Ni1 N3 . . 169.6(2) ?
    N6 Ni1 O3 . . 94.35(16) ?
    N3 Ni1 O3 . . 93.18(16) ?
    N6 Ni1 N4 . . 94.45(18) ?
    N3 Ni1 N4 . . 79.25(18) ?
    O3 Ni1 N4 . . 167.74(16) ?
    N6 Ni1 O7 . . 93.95(18) ?
    N3 Ni1 O7 . . 94.69(17) ?
    O3 Ni1 O7 . . 77.10(13) ?
    N4 Ni1 O7 . . 93.78(16) ?
    N6 Ni1 N5 . . 78.1(2) ?
    N3 Ni1 N5 . . 94.2(2) ?
    O3 Ni1 N5 . . 94.47(16) ?
    N4 Ni1 N5 . . 95.70(18) ?
    O7 Ni1 N5 . . 168.04(16) ?
    N2 Ni2 N1 . . 168.06(19) ?
    N2 Ni2 O7 . . 90.26(16) ?
    N1 Ni2 O7 . . 99.18(16) ?
    N2 Ni2 O5 . . 80.89(16) ?
    N1 Ni2 O5 . . 90.34(17) ?
    O7 Ni2 O5 . . 169.54(15) ?
    N2 Ni2 O3 . . 98.77(17) ?
    N1 Ni2 O3 . . 90.18(17) ?
    O7 Ni2 O3 . . 79.56(14) ?
    O5 Ni2 O3 . . 96.19(16) ?
    N2 Ni2 O1 . . 91.70(17) ?
    N1 Ni2 O1 . . 80.01(18) ?
    O7 Ni2 O1 . . 96.76(15) ?
    O5 Ni2 O1 . . 89.11(17) ?
    O3 Ni2 O1 . . 168.89(15) ?
    C7 N1 C2 . . 119.0(5) ?
    C7 N1 Ni2 . . 123.5(4) ?
    C2 N1 Ni2 . . 115.0(4) ?
    C21 N2 C16 . . 118.6(5) ?
    C21 N2 Ni2 . . 123.9(4) ?
    C16 N2 Ni2 . . 114.7(3) ?
    C29 N3 C33 . . 118.5(5) ?
    C29 N3 Ni1 . . 127.8(4) ?
    C33 N3 Ni1 . . 113.6(4) ?
    C38 N4 C34 . . 117.7(5) ?
    C38 N4 Ni1 . . 130.7(4) ?
    C34 N4 Ni1 . . 111.4(3) ?
    C41 N5 C45 . . 117.8(6) ?
    C41 N5 Ni1 . . 129.1(5) ?
    C45 N5 Ni1 . . 112.9(4) ?
    C50 N6 C46 . . 117.7(5) ?
    C50 N6 Ni1 . . 127.7(4) ?
    C46 N6 Ni1 . . 114.7(4) ?
    C1 O1 Ni2 . . 116.3(4) ?
    C9 O3 Ni2 . . 121.1(3) ?
    C9 O3 Ni1 . . 117.9(3) ?
    Ni2 O3 Ni1 . . 101.48(15) ?
    C10 O4 C14 . . 120.0(5) ?
    C15 O5 Ni2 . . 115.1(4) ?
    C23 O7 Ni2 . . 120.7(3) ?
    C23 O7 Ni1 . . 117.5(3) ?
    Ni2 O7 Ni1 . . 101.85(15) ?
    C24 O8 C28 . . 119.3(5) ?
    C53 O9 H9 . . 109.5 ?
    C54 O10 H10 . . 109.5 ?
    C55 O11 H11 . . 109.5 ?
    C56 O12 H12 . . 109.5 ?
    C57 O13 H13 . . 109.5 ?
    H14F O14 H14G . . 108.4 ?
    H15C O15 H15D . . 108.2 ?
    H16C O16 H16D . . 108.3 ?
    O2 C1 O1 . . 124.8(6) ?
    O2 C1 C2 . . 118.0(5) ?
    O1 C1 C2 . . 117.2(5) ?
    N1 C2 C1 . . 109.7(5) ?
    N1 C2 C3 . . 111.7(5) ?
    C1 C2 C3 . . 109.9(5) ?
    N1 C2 H2 . . 108.5 ?
    C1 C2 H2 . . 108.5 ?
    C3 C2 H2 . . 108.5 ?
    C6 C3 C4 . . 111.9(6) ?
    C6 C3 C2 . . 111.4(5) ?
    C4 C3 C2 . . 112.9(5) ?
    C6 C3 H3 . . 106.7 ?
    C4 C3 H3 . . 106.7 ?
    C2 C3 H3 . . 106.7 ?
    C5 C4 C3 . . 113.8(7) ?
    C5 C4 H4A . . 108.8 ?
    C3 C4 H4A . . 108.8 ?
    C5 C4 H4B . . 108.8 ?
    C3 C4 H4B . . 108.8 ?
    H4A C4 H4B . . 107.7 ?
    C4 C5 H5A . . 109.5 ?
    C4 C5 H5B . . 109.5 ?
    H5A C5 H5B . . 109.5 ?
    C4 C5 H5C . . 109.5 ?
    H5A C5 H5C . . 109.5 ?
    H5B C5 H5C . . 109.5 ?
    C3 C6 H6A . . 109.5 ?
    C3 C6 H6B . . 109.5 ?
    H6A C6 H6B . . 109.5 ?
    C3 C6 H6C . . 109.5 ?
    H6A C6 H6C . . 109.5 ?
    H6B C6 H6C . . 109.5 ?
    N1 C7 C8 . . 127.4(5) ?
    N1 C7 H7 . . 116.3 ?
    C8 C7 H7 . . 116.3 ?
    C9 C8 C13 . . 120.4(5) ?
    C9 C8 C7 . . 123.8(5) ?
    C13 C8 C7 . . 115.8(5) ?
    O3 C9 C8 . . 124.0(5) ?
    O3 C9 C10 . . 119.1(5) ?
    C8 C9 C10 . . 116.9(5) ?
    O4 C10 C11 . . 122.7(5) ?
    O4 C10 C9 . . 115.2(5) ?
    C11 C10 C9 . . 121.9(5) ?
    C10 C11 C12 . . 119.8(6) ?
    C10 C11 H11A . . 120.1 ?
    C12 C11 H11A . . 120.1 ?
    C13 C12 C11 . . 119.4(6) ?
    C13 C12 H12A . . 120.3 ?
    C11 C12 H12A . . 120.3 ?
    C12 C13 C8 . . 120.9(6) ?
    C12 C13 H13A . . 119.6 ?
    C8 C13 H13A . . 119.6 ?
    O4 C14 H14A . . 109.5 ?
    O4 C14 H14B . . 109.5 ?
    H14A C14 H14B . . 109.5 ?
    O4 C14 H14C . . 109.5 ?
    H14A C14 H14C . . 109.5 ?
    H14B C14 H14C . . 109.5 ?
    O6 C15 O5 . . 124.2(6) ?
    O6 C15 C16 . . 117.3(6) ?
    O5 C15 C16 . . 118.4(5) ?
    N2 C16 C15 . . 108.5(5) ?
    N2 C16 C17 . . 112.3(5) ?
    C15 C16 C17 . . 109.9(5) ?
    N2 C16 H16 . . 108.7 ?
    C15 C16 H16 . . 108.7 ?
    C17 C16 H16 . . 108.7 ?
    C18 C17 C20 . . 110.0(6) ?
    C18 C17 C16 . . 112.4(6) ?
    C20 C17 C16 . . 111.3(5) ?
    C18 C17 H17 . . 107.6 ?
    C20 C17 H17 . . 107.6 ?
    C16 C17 H17 . . 107.6 ?
    C19' C18 C19 . . 63.8(14) ?
    C19' C18 C17 . . 124.7(14) ?
    C19 C18 C17 . . 117.8(8) ?
    C19 C18 H18A . . 107.9 ?
    C17 C18 H18A . . 107.9 ?
    C19' C18 H18B . . 124.6 ?
    C19 C18 H18B . . 107.9 ?
    C17 C18 H18B . . 107.9 ?
    H18A C18 H18B . . 107.2 ?
    C19' C18 H18C . . 105.2 ?
    C19 C18 H18C . . 131.7 ?
    C17 C18 H18C . . 106.9 ?
    H18A C18 H18C . . 72.7 ?
    C19' C18 H18D . . 107.0 ?
    C19 C18 H18D . . 46.1 ?
    C17 C18 H18D . . 105.5 ?
    H18A C18 H18D . . 145.3 ?
    H18B C18 H18D . . 70.5 ?
    H18C C18 H18D . . 106.2 ?
    C18 C19 H19A . . 109.5 ?
    H18D C19 H19A . . 141.9 ?
    C18 C19 H19B . . 109.5 ?
    H18D C19 H19B . . 73.2 ?
    H19A C19 H19B . . 109.5 ?
    C18 C19 H19C . . 109.5 ?
    H18D C19 H19C . . 104.7 ?
    H19A C19 H19C . . 109.5 ?
    H19B C19 H19C . . 109.5 ?
    C18 C19' H19D . . 109.5 ?
    C18 C19' H19E . . 109.5 ?
    H19D C19' H19E . . 109.5 ?
    C18 C19' H19F . . 109.5 ?
    H19D C19' H19F . . 109.5 ?
    H19E C19' H19F . . 109.5 ?
    C17 C20 H20A . . 109.5 ?
    C17 C20 H20B . . 109.5 ?
    H20A C20 H20B . . 109.5 ?
    C17 C20 H20C . . 109.5 ?
    H20A C20 H20C . . 109.5 ?
    H20B C20 H20C . . 109.5 ?
    N2 C21 C22 . . 127.3(5) ?
    N2 C21 H21 . . 116.4 ?
    C22 C21 H21 . . 116.4 ?
    C23 C22 C27 . . 119.2(5) ?
    C23 C22 C21 . . 123.7(5) ?
    C27 C22 C21 . . 117.0(5) ?
    O7 C23 C22 . . 124.3(5) ?
    O7 C23 C24 . . 118.2(5) ?
    C22 C23 C24 . . 117.5(5) ?
    O8 C24 C25 . . 123.1(5) ?
    O8 C24 C23 . . 115.2(5) ?
    C25 C24 C23 . . 121.6(5) ?
    C26 C25 C24 . . 119.5(6) ?
    C26 C25 H25 . . 120.3 ?
    C24 C25 H25 . . 120.3 ?
    C27 C26 C25 . . 121.4(6) ?
    C27 C26 H26 . . 119.3 ?
    C25 C26 H26 . . 119.3 ?
    C26 C27 C22 . . 120.2(6) ?
    C26 C27 H27 . . 119.9 ?
    C22 C27 H27 . . 119.9 ?
    O8 C28 H28A . . 109.5 ?
    O8 C28 H28B . . 109.5 ?
    H28A C28 H28B . . 109.5 ?
    O8 C28 H28C . . 109.5 ?
    H28A C28 H28C . . 109.5 ?
    H28B C28 H28C . . 109.5 ?
    N3 C29 C30 . . 123.3(6) ?
    N3 C29 H29 . . 118.3 ?
    C30 C29 H29 . . 118.3 ?
    C31 C30 C29 . . 118.0(7) ?
    C31 C30 H30 . . 121.0 ?
    C29 C30 H30 . . 121.0 ?
    C30 C31 C32 . . 121.2(7) ?
    C30 C31 H31 . . 119.4 ?
    C32 C31 H31 . . 119.4 ?
    C31 C32 C33 . . 116.6(6) ?
    C31 C32 C39 . . 124.8(6) ?
    C33 C32 C39 . . 118.7(6) ?
    N3 C33 C34 . . 117.5(5) ?
    N3 C33 C32 . . 122.4(5) ?
    C34 C33 C32 . . 120.1(5) ?
    N4 C34 C33 . . 117.5(5) ?
    N4 C34 C35 . . 121.8(6) ?
    C33 C34 C35 . . 120.7(5) ?
    C36 C35 C34 . . 117.9(6) ?
    C36 C35 C40 . . 125.6(6) ?
    C34 C35 C40 . . 116.5(6) ?
    C37 C36 C35 . . 119.9(6) ?
    C37 C36 H36 . . 120.0 ?
    C35 C36 H36 . . 120.0 ?
    C36 C37 C38 . . 119.5(6) ?
    C36 C37 H37 . . 120.3 ?
    C38 C37 H37 . . 120.3 ?
    N4 C38 C37 . . 123.3(7) ?
    N4 C38 H38 . . 118.4 ?
    C37 C38 H38 . . 118.4 ?
    C40 C39 C32 . . 120.6(6) ?
    C40 C39 H39 . . 119.7 ?
    C32 C39 H39 . . 119.7 ?
    C39 C40 C35 . . 123.3(6) ?
    C39 C40 H40 . . 118.3 ?
    C35 C40 H40 . . 118.3 ?
    N5 C41 C42 . . 120.7(7) ?
    N5 C41 H41 . . 119.6 ?
    C42 C41 H41 . . 119.6 ?
    C43 C42 C41 . . 119.3(8) ?
    C43 C42 H42 . . 120.3 ?
    C41 C42 H42 . . 120.3 ?
    C44 C43 C42 . . 121.9(7) ?
    C44 C43 H43 . . 119.1 ?
    C42 C43 H43 . . 119.1 ?
    C43 C44 C51 . . 125.3(7) ?
    C43 C44 C45 . . 116.3(7) ?
    C51 C44 C45 . . 118.4(7) ?
    N5 C45 C46 . . 116.2(6) ?
    N5 C45 C44 . . 124.0(6) ?
    C46 C45 C44 . . 119.8(6) ?
    N6 C46 C47 . . 124.1(6) ?
    N6 C46 C45 . . 117.3(5) ?
    C47 C46 C45 . . 118.6(6) ?
    C48 C47 C46 . . 116.1(7) ?
    C48 C47 C52 . . 123.6(7) ?
    C46 C47 C52 . . 120.3(7) ?
    C49 C48 C47 . . 120.2(7) ?
    C49 C48 H48 . . 119.9 ?
    C47 C48 H48 . . 119.9 ?
    C48 C49 C50 . . 119.6(7) ?
    C48 C49 H49 . . 120.2 ?
    C50 C49 H49 . . 120.2 ?
    N6 C50 C49 . . 122.1(7) ?
    N6 C50 H50 . . 118.9 ?
    C49 C50 H50 . . 118.9 ?
    C52 C51 C44 . . 121.7(7) ?
    C52 C51 H51 . . 119.1 ?
    C44 C51 H51 . . 119.1 ?
    C51 C52 C47 . . 121.0(7) ?
    C51 C52 H52 . . 119.5 ?
    C47 C52 H52 . . 119.5 ?
    O9 C53 H53A . . 109.5 ?
    O9 C53 H53B . . 109.5 ?
    H53A C53 H53B . . 109.5 ?
    O9 C53 H53C . . 109.5 ?
    H53A C53 H53C . . 109.5 ?
    H53B C53 H53C . . 109.5 ?
    O10 C54 H54A . . 109.5 ?
    O10 C54 H54B . . 109.5 ?
    H54A C54 H54B . . 109.5 ?
    O10 C54 H54C . . 109.5 ?
    H54A C54 H54C . . 109.5 ?
    H54B C54 H54C . . 109.5 ?
    O11 C55 H55A . . 109.5 ?
    O11 C55 H55B . . 109.5 ?
    H55A C55 H55B . . 109.5 ?
    O11 C55 H55C . . 109.5 ?
    H55A C55 H55C . . 109.5 ?
    H55B C55 H55C . . 109.5 ?
    O12 C56 H56A . . 109.5 ?
    O12 C56 H56B . . 109.5 ?
    H56A C56 H56B . . 109.5 ?
    O12 C56 H56C . . 109.5 ?
    H56A C56 H56C . . 109.5 ?
    H56B C56 H56C . . 109.5 ?
    O13 C57 H57A . . 109.5 ?
    O13 C57 H57B . . 109.5 ?
    H57A C57 H57B . . 109.5 ?
    O13 C57 H57C . . 109.5 ?
    H57A C57 H57C . . 109.5 ?
    H57B C57 H57C . . 109.5 ?
loop_
    _geom_torsion_atom_site_label_1
    _geom_torsion_atom_site_label_2
    _geom_torsion_atom_site_label_3
    _geom_torsion_atom_site_label_4
    _geom_torsion_site_symmetry_1
    _geom_torsion_site_symmetry_2
    _geom_torsion_site_symmetry_3
    _geom_torsion_site_symmetry_4
    _geom_torsion
    _geom_torsion_publ_flag
    C1 C2 C3 C4 . . . . 85.0(7) ?
loop_
    _geom_hbond_atom_site_label_D
    _geom_hbond_atom_site_label_H
    _geom_hbond_atom_site_label_A
    _geom_hbond_site_symmetry_A
    _geom_hbond_distance_DH
    _geom_hbond_distance_HA
    _geom_hbond_distance_DA
    _geom_hbond_angle_DHA
    O9 H9 O1 . 0.82 1.88 2.693(7) 169
    O10 H10 O5 . 0.82 1.93 2.659(7) 147
    O11 H11 O10 3_655 0.82 1.81 2.632(10) 178
    O12 H12 O15 1_556 0.82 1.97 2.75(2) 158
    O13 H13 O15 . 0.82 2.12 2.94(3) 179
    O14 H14F O6 . 0.85 1.91 2.760(8) 180
    O14 H14G O2 3_655 0.85 2.05 2.901(8) 180
    O15 H15C O9 . 0.85 1.85 2.690(10) 169
    O15 H15D O16 . 0.85 2.06 2.901(14) 171
    O16 H16C O11 . 0.85 1.97 2.817(13) 178
    O16 H16D O14 . 0.85 1.95 2.798(11) 178
    C18 H18B O6 . 0.97 2.52 3.192(10) 126
    C29 H29 O4 . 0.93 2.60 3.348(8) 138
    C30 H30 O12 4_466 0.93 2.57 3.405(15) 149
    C53 H53C O6 . 0.96 2.53 3.460(12) 164
