# Supplementary material for: Bis[μ-N-(3-meth­oxy-2-oxidobenzyl­idene-1:2κ2 O 2:O 2)-l-isoleucinato-2κ2 N,O]bis­(1,10-phenanthroline-1κ2 N,N′)dinickel(II) methanol tetra­solvate trihydrate
Source: Acta Crystallogr Sect E Struct Rep Online. 2012 Mar 3;68(Pt 4):m371–2. doi: 10.1107/S1600536812008987 (PMC3343792; doi:10.1107/S1600536812008987)
Supplement: Supplementary file 2 [file e-68-0m371-Isup2.hkl]

# 
# h,k,l, Fc-squared, Fo-squared, sigma(Fo-squared) and status flag 
# 
data_I
_shelx_title ' 090427c in P2(1)2(1)2(1)' 
_shelx_refln_list_code          4 
_shelx_F_calc_maximum      509.31 
_exptl_crystal_F_000      2504.00 
_reflns_d_resolution_high  0.8403 
 
loop_ 
 _symmetry_equiv_pos_as_xyz 
 'x, y, z' 
 '-x+1/2, -y, z+1/2' 
 '-x, y+1/2, -z+1/2' 
 'x+1/2, -y+1/2, -z' 
 
_cell_length_a    14.1827 
_cell_length_b    14.3876 
_cell_length_c    28.7870 
_cell_angle_alpha  90.000 
_cell_angle_beta   90.000 
_cell_angle_gamma  90.000 
 
_shelx_F_squared_multiplier     1.000 
 
loop_ 
 _refln_index_h 
 _refln_index_k 
 _refln_index_l 
 _refln_F_squared_calc 
 _refln_F_squared_meas 
 _refln_F_squared_sigma 
 _refln_observed_status 
   2   0   0       67.26      -46.45     30.97 o 
   4   0   0   259397.38   271641.97   9765.60 o 
   6   0   0      346.53      285.77     73.07 o 
   8   0   0      915.29     1142.81    128.76 o 
  10   0   0     1383.06     1673.33    156.74 o 
  12   0   0     9292.44     9053.62    452.83 o 
  14   0   0      110.61      -35.59    125.23 o 
  16   0   0     1882.48     2174.51    264.04 o 
   1   1   0    81572.13    78198.71   1573.90 o 
   2   1   0      613.20      565.29     23.06 o 
   3   1   0     8668.41     8952.12    199.34 o 
   4   1   0      610.81      458.99     44.26 o 
   5   1   0    65074.75    69967.68   2000.79 o 
   6   1   0    35211.00    37544.80    995.37 o 
   7   1   0     8664.69     8625.69    381.93 o 
   8   1   0     2120.75     2313.72    115.23 o 
   9   1   0     5848.38     6255.98    227.22 o 
  10   1   0     4521.67     5247.96    208.48 o 
  11   1   0     2915.45     3246.77    161.75 o 
  12   1   0        3.20       77.96     65.70 o 
  13   1   0       81.49       70.13     76.16 o 
  14   1   0     1504.43     1460.72    148.02 o 
  15   1   0      177.91      228.32    102.75 o 
  16   1   0        0.91      -11.16     90.98 o 
   0   2   0       52.95       39.93     18.34 o 
   1   2   0    27003.22    36879.66    923.35 o 
   2   2   0      334.84      937.56    100.55 o 
   3   2   0      376.84      632.05     27.81 o 
   4   2   0       32.89       -6.09     24.01 o 
   5   2   0    19588.55    20787.79    450.76 o 
   6   2   0     8224.72     9716.58    418.06 o 
   7   2   0     1161.68     1108.86     80.32 o 
   8   2   0     1330.84     1105.72     87.10 o 
   9   2   0      476.95      489.44     74.07 o 
  10   2   0     1967.27     1698.87    113.33 o 
  11   2   0     2344.44     2590.60    144.19 o 
  12   2   0      324.61      341.73     85.05 o 
  13   2   0       85.15       76.91     75.97 o 
  14   2   0       73.50      -85.25     94.12 o 
  15   2   0     2605.71     2641.98    247.06 o 
  16   2   0      221.93      304.24    152.94 o 
   1   3   0      492.00      288.87     21.03 o 
   2   3   0     5147.22     4270.83    135.15 o 
   3   3   0    16288.68    20398.23    463.56 o 
   4   3   0      363.88      504.07     32.74 o 
   5   3   0       61.01       33.11     28.11 o 
   6   3   0    21031.90    23573.27   1166.80 o 
   7   3   0    12337.34    12207.38    418.41 o 
   8   3   0     4220.62     3739.64    496.97 o 
   9   3   0     1712.89     1717.04    107.78 o 
  10   3   0     2672.10     2419.67    136.77 o 
  11   3   0     1025.41     1060.42    118.30 o 
  12   3   0     2256.70     2120.79    138.01 o 
  13   3   0       52.44       81.25     76.01 o 
  14   3   0      171.20       70.08    127.94 o 
  15   3   0       81.65      135.99     86.66 o 
  16   3   0      172.08      136.09    148.05 o 
   0   4   0    31556.97    38330.93   1260.70 o 
   1   4   0    12798.28    14706.38    282.14 o 
   2   4   0      152.81      219.52     22.30 o 
   3   4   0      146.30      113.39     22.20 o 
   4   4   0      540.40      644.02     30.40 o 
   5   4   0      220.91      264.66     45.50 o 
   6   4   0     1691.57     1744.01    140.42 o 
   7   4   0     3398.08     3563.90    120.68 o 
   8   4   0     2863.92     3171.03    126.41 o 
   9   4   0     5360.80     5542.33    258.74 o 
  10   4   0      345.15      233.51     53.93 o 
  11   4   0      492.04      342.29    149.54 o 
  12   4   0     4125.58     4727.03    321.76 o 
  13   4   0      320.95      365.53     90.38 o 
  14   4   0      313.72      296.58    141.93 o 
  15   4   0      149.16      189.41     94.58 o 
  16   4   0      714.54      835.03    203.19 o 
   1   5   0       11.92       38.95     13.67 o 
   2   5   0     1664.86     1514.16     54.63 o 
   3   5   0      303.58      222.18     35.34 o 
   4   5   0       18.96        4.39     20.31 o 
   5   5   0     1192.56     1120.74     43.14 o 
   6   5   0      815.65      855.25     54.62 o 
   7   5   0     4434.39     4466.02    172.36 o 
   8   5   0     7287.23     7644.77    278.07 o 
   9   5   0      105.60       89.95     39.49 o 
  10   5   0      301.28      230.02     72.43 o 
  11   5   0      498.11      416.93    104.45 o 
  12   5   0      969.07     1265.19    121.40 o 
  13   5   0      528.34      617.74    105.79 o 
  14   5   0      392.59      324.05     93.03 o 
  15   5   0      334.84      539.43    114.36 o 
  16   5   0       18.20      -70.63    139.90 o 
   0   6   0     7309.08     6950.85    199.57 o 
   1   6   0    21348.02    22932.95    419.29 o 
   2   6   0     1403.15     1247.18     53.74 o 
   3   6   0     2799.52     3035.52    102.34 o 
   4   6   0     1773.54     1546.83     72.01 o 
   5   6   0     5199.14     5149.67    131.03 o 
   6   6   0     4698.85     4343.29    168.36 o 
   7   6   0      322.99      349.59     51.86 o 
   8   6   0        5.21       19.29     47.64 o 
   9   6   0       58.66       26.86     45.53 o 
  10   6   0       97.31       40.14     49.06 o 
  11   6   0        3.02      -49.08     64.34 o 
  12   6   0       70.92       19.58     67.80 o 
  13   6   0     1053.52     1240.87    276.13 o 
  14   6   0      806.69      776.62    114.77 o 
  15   6   0       77.63     -115.15    118.03 o 
   1   7   0     1593.84     1334.57     45.92 o 
   2   7   0        6.89       -5.41     20.89 o 
   3   7   0     6358.50     6636.40    169.18 o 
   4   7   0      339.18      345.47     42.12 o 
   5   7   0      158.26      137.03     46.19 o 
   6   7   0     1881.59     1658.37     77.91 o 
   7   7   0     7227.04     7482.92    201.32 o 
   8   7   0      341.05      579.59     60.86 o 
   9   7   0      675.97      912.01     77.07 o 
  10   7   0     1112.37     1137.81     89.40 o 
  11   7   0        3.83      -13.78     51.57 o 
  12   7   0      214.93      233.90    110.83 o 
  13   7   0      405.56      740.24    113.51 o 
  14   7   0      109.90       94.43     91.96 o 
  15   7   0      359.98      354.22    159.45 o 
   0   8   0      442.07      462.52     48.95 o 
   1   8   0     8056.41     9334.64    189.27 o 
   2   8   0    19377.73    20735.43    387.91 o 
   3   8   0     1137.61     1258.56     65.10 o 
   4   8   0      130.78      100.87     36.47 o 
   5   8   0     2945.51     3387.01    163.04 o 
   6   8   0     2643.75     2614.95    151.71 o 
   7   8   0      392.74      347.18     56.14 o 
   8   8   0        2.21       53.18     46.45 o 
   9   8   0      494.77      501.49     67.01 o 
  10   8   0      656.21      688.34    140.35 o 
  11   8   0       32.82       65.30     55.13 o 
  12   8   0      227.40      303.91     74.74 o 
  13   8   0      377.19      517.27    105.24 o 
  14   8   0     1081.62     1090.87    232.39 o 
   1   9   0     1840.74     1752.58     74.67 o 
   2   9   0       33.85        6.36     32.64 o 
   3   9   0      601.77      743.09     70.33 o 
   4   9   0     1840.82     1890.49    112.66 o 
   5   9   0       30.67        0.44     37.84 o 
   6   9   0      448.19      435.19     57.14 o 
   7   9   0      808.56     1010.50    134.97 o 
   8   9   0     4790.48     4760.55    294.46 o 
   9   9   0        1.89      -68.88     46.81 o 
  10   9   0      146.35      124.68     58.88 o 
  11   9   0      180.80      128.59     85.69 o 
  12   9   0      564.28      593.11    110.60 o 
  13   9   0        1.34       26.52     64.52 o 
  14   9   0        1.29       14.88     84.82 o 
   0  10   0      678.06      600.06     98.61 o 
   1  10   0     1809.09     1857.08     78.04 o 
   2  10   0      385.60      670.56     59.60 o 
   3  10   0     5802.99     5565.13    160.02 o 
   4  10   0      345.43      513.22     68.47 o 
   5  10   0     1834.79     1495.00     90.50 o 
   6  10   0       17.28       36.73     48.22 o 
   7  10   0      995.01     1017.20     81.90 o 
   8  10   0      565.05      636.35     76.29 o 
   9  10   0      991.34     1260.80     95.59 o 
  10  10   0        0.33      -54.85     66.59 o 
  11  10   0        6.23      -83.87     55.91 o 
  12  10   0       85.37       85.53     67.79 o 
  13  10   0     1109.39     1309.04    114.23 o 
   1  11   0      994.60     1337.75    138.40 o 
   2  11   0     1282.71     1350.57     98.51 o 
   3  11   0      396.76      581.84     64.51 o 
   4  11   0      567.27      712.22     66.33 o 
   5  11   0     2236.99     2401.82    137.86 o 
   6  11   0        3.67      -51.73     67.07 o 
   7  11   0     1643.75     1536.49     98.10 o 
   8  11   0      530.27      677.57     80.13 o 
   9  11   0      311.00      263.26     69.30 o 
  10  11   0      361.49      311.29     72.38 o 
  11  11   0       92.54       -0.26     62.04 o 
  12  11   0      427.48      445.84     84.28 o 
   0  12   0     2457.06     2893.28    193.68 o 
   1  12   0      575.39      550.50    114.36 o 
   2  12   0      415.52      427.45     75.39 o 
   3  12   0       10.96       76.39     60.24 o 
   4  12   0      549.74      618.68     79.22 o 
   5  12   0      791.68      757.28    106.08 o 
   6  12   0       41.33      -46.90     50.55 o 
   7  12   0      134.04       30.21     57.24 o 
   8  12   0       31.63      -12.47     58.68 o 
   9  12   0        5.29        6.13     61.10 o 
  10  12   0      577.12      536.10     82.89 o 
  11  12   0      111.39       -4.64     67.80 o 
  12  12   0      206.59      150.94     97.02 o 
   1  13   0     1131.91     1181.81    105.51 o 
   2  13   0      927.35      773.64     95.21 o 
   3  13   0      434.51      447.56    108.52 o 
   4  13   0     1160.24     1284.41    111.91 o 
   5  13   0       35.72       81.07     69.49 o 
   6  13   0      615.57      692.56    197.35 o 
   7  13   0      268.63      211.56     68.57 o 
   8  13   0       87.31      118.29     67.24 o 
   9  13   0       93.71        6.96     65.65 o 
  10  13   0      223.68      129.01    138.68 o 
   0  14   0      862.06     1519.30    173.58 o 
   1  14   0      425.64      462.78     82.87 o 
   2  14   0        1.81       87.15     66.92 o 
   3  14   0     1442.75     1522.44    121.58 o 
   4  14   0     1788.89     1808.38    126.30 o 
   5  14   0      120.23      201.82     81.84 o 
   6  14   0        1.84      -25.09    112.60 o 
   7  14   0      213.91      186.44     85.18 o 
   8  14   0       41.90       -9.51     78.41 o 
   9  14   0      141.03       84.81     68.34 o 
   1  15   0       69.02      116.59     78.51 o 
   2  15   0       18.54      -67.69     71.87 o 
   3  15   0      184.56      158.21     81.63 o 
   4  15   0      624.73      657.16    144.79 o 
   5  15   0      962.37      942.59    117.58 o 
   6  15   0        2.82       84.06     76.83 o 
   7  15   0      496.33      442.98    263.22 o 
   8  15   0      128.56      122.15     96.43 o 
   0  16   0     1518.17     1738.25    203.19 o 
   1  16   0      802.26     1023.36    117.76 o 
   2  16   0      360.52      306.47     94.27 o 
   3  16   0       99.66       63.02     96.16 o 
   4  16   0       87.83       26.83     84.00 o 
   5  16   0      196.95      390.98     98.97 o 
   6  16   0        1.08       68.20     87.74 o 
   1  17   0       25.47      -63.24     75.78 o 
   2  17   0      144.91       20.41     81.15 o 
   1   0   1    16562.31    20465.11    753.81 o 
   2   0   1     6443.53     8190.40    226.92 o 
   3   0   1     1825.25     2622.44     89.89 o 
   4   0   1    86957.34    93434.91   2395.51 o 
   5   0   1     1062.26     1359.93    160.13 o 
   6   0   1    69292.28    74527.42   1930.99 o 
   7   0   1     9915.19    11005.68    331.78 o 
   8   0   1    10165.30    10347.75    322.41 o 
   9   0   1      150.70      223.34     60.68 o 
  10   0   1    10479.99    10363.61    338.93 o 
  11   0   1     1803.56     1961.27    125.24 o 
  12   0   1      434.34      626.27     93.93 o 
  13   0   1      261.18      254.14     88.67 o 
  14   0   1      749.67      789.52    119.33 o 
  15   0   1      513.37      518.65    115.34 o 
  16   0   1       99.58       67.91     99.98 o 
 -16   1   1      219.77       99.15    138.81 o 
 -15   1   1     1387.62     1346.60    149.61 o 
 -14   1   1      445.31      506.26    107.53 o 
 -13   1   1     1570.34     1553.19    138.94 o 
 -12   1   1      588.01      780.61    101.64 o 
 -11   1   1     3627.27     3726.65    177.06 o 
 -10   1   1     2339.47     2486.89    132.70 o 
  -9   1   1     2763.16     2909.72    140.02 o 
  -8   1   1      880.72     1068.17     88.25 o 
  -7   1   1     3682.93     4198.73    159.42 o 
  -6   1   1    12595.67    12725.47    445.50 o 
  -5   1   1     1327.00     1166.50    156.47 o 
  -4   1   1    31020.81    35366.07    926.21 o 
  -3   1   1    11606.36    11761.90    304.83 o 
  -2   1   1     1449.73     2123.19     67.22 o 
  -1   1   1    39376.77    36346.34    736.20 o 
   0   1   1   116793.17   101092.72   2461.14 o 
   1   1   1    38632.24    33954.32    850.80 o 
   2   1   1     1785.47     2528.15     63.80 o 
   3   1   1    11861.63    12031.18    263.18 o 
   4   1   1    31025.33    34321.16    898.97 o 
   5   1   1     1868.77     1788.96    181.19 o 
   6   1   1    13224.46    13826.96    536.23 o 
   7   1   1     3369.74     3749.61    159.32 o 
   8   1   1      733.83      799.85     78.91 o 
   9   1   1     3070.71     3343.51    149.59 o 
  10   1   1     2744.74     2683.46    137.82 o 
  11   1   1     3596.24     3586.52    170.91 o 
  12   1   1      612.32      814.72    191.64 o 
  13   1   1     1551.67     1458.76    134.39 o 
  14   1   1      466.74      366.16    105.82 o 
  15   1   1     1431.22     1396.72    150.31 o 
  16   1   1      273.16      305.93    165.16 o 
 -16   2   1      621.61      668.79    182.27 o 
 -15   2   1      228.47      384.65    153.75 o 
 -14   2   1       35.67     -100.78    106.76 o 
 -13   2   1      229.06      203.06     86.58 o 
 -12   2   1      889.96     1081.28    117.02 o 
 -11   2   1     1257.84     1374.51    112.72 o 
 -10   2   1       72.70      154.11     59.84 o 
  -9   2   1     4421.35     4122.04    169.96 o 
  -8   2   1      998.83      977.10    165.43 o 
  -7   2   1     7125.82     7977.77    471.30 o 
  -6   2   1      873.39      901.63     86.38 o 
  -5   2   1    12346.68    13474.53    302.65 o 
  -4   2   1     9378.53    10087.92    197.45 o 
  -3   2   1     4296.69     4074.11    100.56 o 
  -2   2   1      234.87      345.02     20.57 o 
  -1   2   1     2421.89     5190.04    186.83 o 
   0   2   1    27396.00    29407.56    522.59 o 
   1   2   1     2599.41     5462.85    120.74 o 
   2   2   1      221.25      289.93     14.35 o 
   3   2   1     4602.51     4189.91     79.26 o 
   4   2   1    10551.05    11162.59    247.42 o 
   5   2   1    11705.28    12678.11    287.02 o 
   6   2   1      842.70      802.76     70.76 o 
   7   2   1     7183.28     8013.58    360.06 o 
   8   2   1     1202.61     1100.68     89.77 o 
   9   2   1     3877.44     3561.67    156.86 o 
  10   2   1       58.39       82.06     60.48 o 
  11   2   1     1407.68     1538.11    115.05 o 
  12   2   1      910.91     1165.12    248.42 o 
  13   2   1      191.14      262.58    107.57 o 
  14   2   1       44.73      -89.41    109.34 o 
  15   2   1      227.21      371.14    106.59 o 
  16   2   1      689.68      463.15    170.05 o 
 -16   3   1      710.54      501.73    173.85 o 
 -15   3   1      826.09     1170.78    202.92 o 
 -14   3   1      381.88      371.63    109.34 o 
 -13   3   1      879.88      870.08    169.23 o 
 -12   3   1     1407.36     1260.70    180.64 o 
 -11   3   1      634.71      752.91     95.87 o 
 -10   3   1      133.25      197.91     67.47 o 
  -9   3   1      810.03      870.69     87.51 o 
  -8   3   1      272.19      230.70     82.85 o 
  -7   3   1      303.20      317.90     35.99 o 
  -6   3   1     7095.41     7172.19    316.73 o 
  -5   3   1     6808.98     7656.47    184.42 o 
  -4   3   1     1172.09     1149.05     46.98 o 
  -3   3   1       99.94      207.82     62.56 o 
  -2   3   1    12005.54    14761.27    311.79 o 
  -1   3   1    10671.99     9991.41    213.61 o 
   0   3   1     4334.90     3597.13     73.27 o 
   1   3   1     9917.42     8838.35    165.59 o 
   2   3   1    12045.36    15102.96    276.91 o 
   3   3   1       20.42      116.02     32.97 o 
   4   3   1      953.65     1069.36     73.47 o 
   5   3   1     7141.94     7988.09    146.46 o 
   6   3   1     6954.80     7013.06    177.63 o 
   7   3   1      303.70      282.90     42.52 o 
   8   3   1      400.06      403.05     63.04 o 
   9   3   1      977.61     1002.51     92.21 o 
  10   3   1      151.80      119.01     62.49 o 
  11   3   1      481.31      483.16     86.62 o 
  12   3   1     1484.63     1737.05    132.38 o 
  13   3   1      764.59      677.95     82.55 o 
  14   3   1      377.00      265.68     98.95 o 
  15   3   1      785.01     1120.80    199.39 o 
  16   3   1      752.80      720.94    182.54 o 
 -16   4   1      432.04      325.16    161.63 o 
 -15   4   1      848.45      898.33    199.39 o 
 -14   4   1      187.50      192.75     88.54 o 
 -13   4   1      905.84     1173.99    138.95 o 
 -12   4   1       86.70      213.51     78.13 o 
 -11   4   1      262.06      229.09     73.20 o 
 -10   4   1     1373.53     1342.40    102.22 o 
  -9   4   1      936.28      922.91     88.37 o 
  -8   4   1      906.26      946.21    110.68 o 
  -7   4   1      599.32      754.69     55.95 o 
  -6   4   1    12042.14    12521.52    295.76 o 
  -5   4   1     3574.35     3701.53    107.07 o 
  -4   4   1     4045.54     4276.35    227.01 o 
  -3   4   1     3663.46     3386.82    138.29 o 
  -2   4   1     9081.03     8516.81    190.61 o 
  -1   4   1    20181.40    18542.51    422.41 o 
   0   4   1      395.61      553.82     29.72 o 
   1   4   1    19095.41    17703.05    322.94 o 
   2   4   1     8465.17     8264.89    188.28 o 
   3   4   1     4340.83     4296.31     92.52 o 
   4   4   1     3350.46     3546.78     92.38 o 
   5   4   1     3451.85     3798.13    123.73 o 
   6   4   1    12146.01    12951.79    229.21 o 
   7   4   1      530.55      673.95     41.05 o 
   8   4   1      699.72      815.57     74.26 o 
   9   4   1      968.21     1006.64     62.99 o 
  10   4   1     1629.53     1515.94     72.98 o 
  11   4   1      254.69      247.90     51.68 o 
  12   4   1       63.75      123.19     57.75 o 
  13   4   1      953.20     1018.48    139.35 o 
  14   4   1      167.86      162.78     87.22 o 
  15   4   1      845.25     1131.53    268.11 o 
  16   4   1      405.13      245.29    158.64 o 
 -15   5   1      694.64      715.78    180.91 o 
 -14   5   1      921.45     1172.28    129.31 o 
 -13   5   1       70.18       79.19     71.39 o 
 -12   5   1      631.97      604.17     94.07 o 
 -11   5   1       42.15      -37.51     62.84 o 
 -10   5   1      845.69      754.26     69.74 o 
  -9   5   1     2077.65     1899.03     89.21 o 
  -8   5   1      321.33      374.74     49.12 o 
  -7   5   1      295.49      233.81     34.12 o 
  -6   5   1     5014.75     4640.03    281.87 o 
  -5   5   1      847.85      894.47     44.82 o 
  -4   5   1     1482.96     1344.32     41.96 o 
  -3   5   1     4229.63     3712.02    101.59 o 
  -2   5   1     2994.35     2902.52    139.39 o 
  -1   5   1      414.48      380.99     28.16 o 
   0   5   1      862.55      786.21     29.30 o 
   1   5   1      644.45      542.52     25.58 o 
   2   5   1     3076.18     3172.59    141.07 o 
   3   5   1     3500.53     3173.52    116.68 o 
   4   5   1     1463.82     1439.59     59.36 o 
   5   5   1      964.72     1019.02     41.56 o 
   6   5   1     4847.12     4504.06    147.54 o 
   7   5   1      377.21      458.28     62.85 o 
   8   5   1      366.52      380.19     43.13 o 
   9   5   1     2080.75     2047.92    131.58 o 
  10   5   1      907.04      848.80     95.05 o 
  11   5   1       88.77       95.75     68.97 o 
  12   5   1      672.97      713.11    100.96 o 
  13   5   1       56.51      120.69     83.19 o 
  14   5   1      882.62     1127.17    284.28 o 
  15   5   1      757.56      973.06    153.21 o 
 -15   6   1      140.38      145.06    144.79 o 
 -14   6   1      377.15      453.05     97.23 o 
 -13   6   1      388.14      310.55     84.39 o 
 -12   6   1      495.28      606.17     97.02 o 
 -11   6   1      209.86      145.34     54.78 o 
 -10   6   1      600.03      698.36     71.91 o 
  -9   6   1     1642.82     1703.07     89.74 o 
  -8   6   1     1890.17     1799.62     84.78 o 
  -7   6   1     2745.77     2708.20    170.48 o 
  -6   6   1      316.81      373.84     66.26 o 
  -5   6   1      362.95      327.11     41.39 o 
  -4   6   1     1744.68     1487.17    107.16 o 
  -3   6   1      601.77      543.99     46.84 o 
  -2   6   1      994.47      849.73     45.73 o 
  -1   6   1     1568.29     1709.06     77.27 o 
   0   6   1     2232.33     2059.64     55.97 o 
   1   6   1     1547.63     1839.28     52.11 o 
   2   6   1      998.62      850.77     48.27 o 
   3   6   1      855.91      808.71     46.39 o 
   4   6   1     1780.87     1719.14     84.14 o 
   5   6   1      533.03      515.12     44.78 o 
   6   6   1      329.24      453.38     36.13 o 
   7   6   1     2838.96     2942.21    175.03 o 
   8   6   1     2003.65     2058.25     91.97 o 
   9   6   1     1465.20     1445.54     83.98 o 
  10   6   1      589.99      546.52     67.91 o 
  11   6   1      245.68      233.22     80.92 o 
  12   6   1      577.41      631.66    101.71 o 
  13   6   1      402.09      323.77     96.09 o 
  14   6   1      341.31      313.99    103.48 o 
  15   6   1      160.75       18.58     88.60 o 
 -15   7   1      243.17       14.40    145.33 o 
 -14   7   1      516.42      614.13    111.23 o 
 -13   7   1     1767.05     1734.24    186.08 o 
 -12   7   1      924.56     1113.23    156.06 o 
 -11   7   1      149.43      130.65     56.57 o 
 -10   7   1     1579.30     1509.83     89.19 o 
  -9   7   1     3221.82     3064.16    210.13 o 
  -8   7   1     2218.09     1949.41    107.46 o 
  -7   7   1      399.34      626.60     76.85 o 
  -6   7   1      396.97      421.59     49.55 o 
  -5   7   1      298.25      289.20     66.82 o 
  -4   7   1     1161.40     1188.98    109.42 o 
  -3   7   1     3940.97     3780.75    143.10 o 
  -2   7   1       33.98       42.42     38.68 o 
  -1   7   1     2699.36     2845.50     71.71 o 
   0   7   1       31.14       -2.35     18.75 o 
   1   7   1     2796.32     3022.21     75.40 o 
   2   7   1       51.61       86.35     20.29 o 
   3   7   1     4207.72     4097.78    118.18 o 
   4   7   1     1019.29     1083.58     59.83 o 
   5   7   1      302.03      270.52     43.02 o 
   6   7   1      366.81      391.13     49.86 o 
   7   7   1      522.47      589.24     59.91 o 
   8   7   1     2002.87     1774.37    101.67 o 
   9   7   1     3588.45     3537.32    284.72 o 
  10   7   1     1562.96     1592.77    122.19 o 
  11   7   1      141.62       98.56     55.72 o 
  12   7   1      856.09     1250.90    147.77 o 
  13   7   1     1797.73     1967.97    146.79 o 
  14   7   1      533.93      439.92    108.08 o 
  15   7   1      216.56      280.80    106.42 o 
 -14   8   1       36.82       28.43     81.36 o 
 -13   8   1     1535.35     1658.77    140.58 o 
 -12   8   1      510.53      542.25     76.51 o 
 -11   8   1      837.31      989.91    164.11 o 
 -10   8   1       38.34       11.89     51.23 o 
  -9   8   1     1877.08     1736.40    105.14 o 
  -8   8   1     4029.68     3860.22    153.57 o 
  -7   8   1     2340.36     2595.15    114.77 o 
  -6   8   1     1417.04     1544.73     77.33 o 
  -5   8   1      217.44      240.31     43.66 o 
  -4   8   1     3027.18     2877.51    108.97 o 
  -3   8   1     8692.24     8847.96    216.66 o 
  -2   8   1     1745.49     1673.36     75.22 o 
  -1   8   1      248.63      248.65     28.82 o 
   0   8   1      171.83      106.80     30.76 o 
   1   8   1      348.70      384.61     36.92 o 
   2   8   1     1671.37     1694.10     75.48 o 
   3   8   1     8729.29     8595.73    212.35 o 
   4   8   1     3013.05     2870.20    113.84 o 
   5   8   1      180.57      279.78     45.13 o 
   6   8   1     1453.42     1582.11     89.84 o 
   7   8   1     2167.74     2351.71    188.13 o 
   8   8   1     4112.09     3955.56    218.69 o 
   9   8   1     1711.61     1799.22    186.80 o 
  10   8   1       37.38       30.13     54.12 o 
  11   8   1      796.93      844.73     85.32 o 
  12   8   1      595.65      713.04     84.70 o 
  13   8   1     1482.51     1851.34    158.90 o 
  14   8   1       39.50      -13.26     89.69 o 
 -14   9   1      661.88      812.32    236.60 o 
 -13   9   1      126.74      127.67     70.68 o 
 -12   9   1      263.23      191.67     67.70 o 
 -11   9   1      101.87      115.66     62.64 o 
 -10   9   1      374.26      394.27     68.36 o 
  -9   9   1      222.13      239.10     56.69 o 
  -8   9   1     2176.37     2266.01    125.42 o 
  -7   9   1     1471.74     1386.52    130.24 o 
  -6   9   1     1358.99     1314.03     80.95 o 
  -5   9   1     1337.09     1214.98     73.10 o 
  -4   9   1     1326.95     1213.58    113.24 o 
  -3   9   1     3269.05     2989.17    103.17 o 
  -2   9   1     4877.98     4475.74    130.73 o 
  -1   9   1     1018.15      915.47     57.23 o 
   0   9   1        1.03      -12.09     22.38 o 
   1   9   1      870.10      811.02     44.47 o 
   2   9   1     5281.23     4832.68    187.18 o 
   3   9   1     3265.55     3145.72    107.11 o 
   4   9   1     1220.67     1167.49     71.10 o 
   5   9   1     1361.41     1305.96    118.23 o 
   6   9   1     1415.88     1328.67     81.39 o 
   7   9   1     1491.71     1376.62     84.68 o 
   8   9   1     2150.67     2104.83    103.54 o 
   9   9   1      197.41      136.97     71.25 o 
  10   9   1      315.01      281.81     65.59 o 
  11   9   1      115.53      134.76    131.63 o 
  12   9   1      225.80      218.58     70.83 o 
  13   9   1      152.97      122.02     69.80 o 
  14   9   1      708.23      957.54    230.76 o 
 -13  10   1       93.96      138.64     73.10 o 
 -12  10   1      113.04      -12.58     65.79 o 
 -11  10   1       32.81      -18.22     62.93 o 
 -10  10   1      283.04      143.43     63.63 o 
  -9  10   1      424.35      460.17     72.20 o 
  -8  10   1     1526.01     1608.69     93.41 o 
  -7  10   1     1988.11     1877.85    174.79 o 
  -6  10   1     1121.68     1019.94     89.40 o 
  -5  10   1      162.48      168.87     59.31 o 
  -4  10   1      889.96      861.56     68.89 o 
  -3  10   1     2216.86     2359.31     94.41 o 
  -2  10   1     6917.59     6932.78    184.58 o 
  -1  10   1     1855.21     1668.87     75.61 o 
   0  10   1       89.11      135.80     51.09 o 
   1  10   1     1972.58     1939.90     84.49 o 
   2  10   1     6935.98     6857.60    183.75 o 
   3  10   1     2040.92     2180.08     91.32 o 
   4  10   1      879.97      856.02     80.82 o 
   5  10   1      147.69      187.49     57.96 o 
   6  10   1     1155.89     1037.06    143.98 o 
   7  10   1     1984.69     1986.04    103.54 o 
   8  10   1     1485.15     1672.24    104.58 o 
   9  10   1      432.43      437.48     75.78 o 
  10  10   1      364.55      242.36     68.54 o 
  11  10   1       18.30      -54.63     58.11 o 
  12  10   1      107.99      -27.42     64.52 o 
  13  10   1       92.84       21.14     68.38 o 
 -12  11   1       65.77        6.12     65.32 o 
 -11  11   1      102.79       48.82     62.81 o 
 -10  11   1      119.66      139.09     64.48 o 
  -9  11   1      363.46      330.55     96.41 o 
  -8  11   1      399.01      346.09     69.59 o 
  -7  11   1      828.18      990.95     85.66 o 
  -6  11   1      676.18      566.03    109.02 o 
  -5  11   1     1359.22     1458.57     87.11 o 
  -4  11   1     2893.57     2916.65    112.44 o 
  -3  11   1     4014.26     4028.01    133.38 o 
  -2  11   1     2074.70     2470.18    124.46 o 
  -1  11   1     4736.49     4979.32    182.76 o 
   0  11   1      227.99      347.56     67.61 o 
   1  11   1     4831.21     5087.40    187.17 o 
   2  11   1     2021.23     2586.15    129.85 o 
   3  11   1     3926.61     3677.30    126.43 o 
   4  11   1     2814.49     2803.32    111.57 o 
   5  11   1     1450.93     1498.22     86.80 o 
   6  11   1      702.80      589.27     73.91 o 
   7  11   1      786.45      777.24     88.34 o 
   8  11   1      377.76      475.06     73.74 o 
   9  11   1      384.80      477.81     90.21 o 
  10  11   1      138.73       44.16     71.03 o 
  11  11   1       77.11       31.77     67.55 o 
  12  11   1       91.97       77.45     66.62 o 
 -12  12   1      254.21      382.99     85.19 o 
 -11  12   1       15.78      -55.97     64.18 o 
 -10  12   1       33.34       12.03     64.78 o 
  -9  12   1      274.19      231.73     71.92 o 
  -8  12   1      912.79     1024.04    166.01 o 
  -7  12   1      294.20      515.26    122.47 o 
  -6  12   1      227.99      132.15     60.09 o 
  -5  12   1     1535.44     1634.08     94.82 o 
  -4  12   1     2832.64     2811.70    140.08 o 
  -3  12   1      634.61      614.09     81.48 o 
  -2  12   1      485.77      630.50    134.60 o 
  -1  12   1     2492.85     2130.45    207.81 o 
   0  12   1     1908.29     1871.30    112.16 o 
   1  12   1     2392.16     2192.46    120.92 o 
   2  12   1      514.09      531.79     80.29 o 
   3  12   1      736.81      670.36    110.15 o 
   4  12   1     2679.77     3041.20    234.16 o 
   5  12   1     1517.25     1485.09     92.08 o 
   6  12   1      214.14      105.82     58.26 o 
   7  12   1      357.69      434.01     93.95 o 
   8  12   1      942.09      924.69    101.68 o 
   9  12   1      240.55      142.01     68.84 o 
  10  12   1       28.83       23.17     65.14 o 
  11  12   1       25.61      -30.56     66.55 o 
  12  12   1      246.44      251.77    104.40 o 
 -10  13   1      281.88      267.90     76.79 o 
  -9  13   1      204.74      111.96     70.16 o 
  -8  13   1      409.51      494.96     79.33 o 
  -7  13   1      826.02      958.07     94.55 o 
  -6  13   1      205.40      318.97     83.03 o 
  -5  13   1     1900.69     1767.63    119.43 o 
  -4  13   1     1221.22     1369.49    110.15 o 
  -3  13   1      668.22      805.57     96.18 o 
  -2  13   1      371.96      593.60    104.85 o 
  -1  13   1      225.82      206.37     69.38 o 
   0  13   1     1512.05     1328.75    110.30 o 
   1  13   1      234.48      267.49     66.04 o 
   2  13   1      477.83      552.88     84.93 o 
   3  13   1      700.94      793.61     96.84 o 
   4  13   1     1264.34     1364.49    175.75 o 
   5  13   1     1939.49     1858.58    151.71 o 
   6  13   1      243.44      251.22    202.51 o 
   7  13   1      775.39      850.71    104.35 o 
   8  13   1      450.46      291.90    100.75 o 
   9  13   1      233.41      150.11     71.47 o 
  10  13   1      268.00      305.37    114.75 o 
  -9  14   1      306.69       86.73    111.07 o 
  -8  14   1       45.68       -4.32     80.28 o 
  -7  14   1      474.99      611.44    168.83 o 
  -6  14   1      825.05      940.05    189.34 o 
  -5  14   1     1026.31     1150.65    112.72 o 
  -4  14   1      204.91      247.42     79.18 o 
  -3  14   1      193.79      251.81     78.01 o 
  -2  14   1      584.40      551.24     98.06 o 
  -1  14   1      108.33      106.71     70.94 o 
   0  14   1      687.78      759.23     97.53 o 
   1  14   1      114.10      161.76     89.37 o 
   2  14   1      532.48      581.88     93.99 o 
   3  14   1      178.98      193.39    140.44 o 
   4  14   1      220.50      295.43     82.84 o 
   5  14   1     1034.55     1106.32    116.22 o 
   6  14   1      805.91     1037.35    116.21 o 
   7  14   1      480.75      541.85    101.12 o 
   8  14   1       40.66      -35.76    125.91 o 
   9  14   1      316.65      343.56    117.35 o 
  -8  15   1       28.17       -5.26     86.97 o 
  -7  15   1      132.33      171.30     93.97 o 
  -6  15   1      562.74      592.44    212.70 o 
  -5  15   1      197.61      194.05     85.51 o 
  -4  15   1       43.35      -22.95     73.57 o 
  -3  15   1      575.68      754.08    105.31 o 
  -2  15   1      222.28      241.75    111.65 o 
  -1  15   1     1160.08     1326.73    145.33 o 
   0  15   1       49.46      319.59    101.46 o 
   1  15   1     1061.94     1321.10    292.56 o 
   2  15   1      230.09      171.98     82.99 o 
   3  15   1      546.57      664.42    160.54 o 
   4  15   1       37.16       55.97     75.38 o 
   5  15   1      162.80      239.34     86.21 o 
   6  15   1      586.25      461.20     99.60 o 
   7  15   1      131.90      110.16     86.95 o 
   8  15   1       32.57      -74.43    108.39 o 
  -5  16   1      358.57      442.12     97.86 o 
  -4  16   1      474.62      397.10    166.11 o 
  -3  16   1       41.89      -41.69    126.45 o 
  -2  16   1       31.11     -108.37     72.25 o 
  -1  16   1      376.48      536.40    100.62 o 
   0  16   1      735.29     1103.39    123.01 o 
   1  16   1      428.41      616.68    104.88 o 
   2  16   1       16.27     -111.66     74.44 o 
   3  16   1       45.53      -95.96     66.62 o 
   4  16   1      470.66      444.64     99.37 o 
   5  16   1      370.49      322.97     98.53 o 
  -1  17   1       93.45      128.05     89.48 o 
   0  17   1      597.85      750.80    116.40 o 
   1  17   1      109.18      120.89     82.37 o 
   0   0   2     1216.39      201.56     16.03 o 
   1   0   2    47810.20    48707.67   1731.59 o 
   2   0   2    14890.89    15026.68    396.93 o 
   3   0   2    21225.18    20802.70    600.60 o 
   4   0   2    76091.70    91784.06   2353.87 o 
   5   0   2    13416.11    15735.34    437.27 o 
   6   0   2     1241.37     1217.78    148.05 o 
   7   0   2     1923.82     2089.37    105.82 o 
   8   0   2       16.20      -22.07     45.62 o 
   9   0   2     3027.11     2752.34    134.00 o 
  10   0   2      399.82      678.63     97.52 o 
  11   0   2     1790.57     2277.54    147.37 o 
  12   0   2      137.76       90.58    113.14 o 
  13   0   2      343.49      343.60     93.73 o 
  14   0   2     1028.17     1301.67    142.95 o 
  15   0   2      550.32      551.69    115.04 o 
  16   0   2      171.92      128.96     74.02 o 
 -16   1   2      598.61      719.31    183.36 o 
 -15   1   2      716.78      720.13    178.47 o 
 -14   1   2      161.57        8.15    124.14 o 
 -13   1   2       75.05       15.60     82.17 o 
 -12   1   2     2217.39     2248.73    143.10 o 
 -11   1   2     1189.14     1378.96    121.06 o 
 -10   1   2     1922.01     1942.04    133.65 o 
  -9   1   2     1818.36     1835.22    147.10 o 
  -8   1   2     1727.97     1658.46     98.72 o 
  -7   1   2    10960.23    11232.53    338.37 o 
  -6   1   2     3035.85     3429.60    197.62 o 
  -5   1   2     8359.26     9439.80    277.83 o 
  -4   1   2    20352.01    22597.77   1359.99 o 
  -3   1   2    19968.17    20573.07    527.63 o 
  -2   1   2     5974.67     9081.16    192.63 o 
  -1   1   2    27305.39    26117.65    467.05 o 
   0   1   2   142792.23   158114.47   5475.18 o 
   1   1   2    27847.90    26862.48    551.60 o 
   2   1   2     6131.94     9267.63    175.81 o 
   3   1   2    20573.13    20715.15    381.78 o 
   4   1   2    20947.13    22705.51    605.75 o 
   5   1   2     9088.20     9983.99    291.08 o 
   6   1   2     3051.96     3321.02    129.43 o 
   7   1   2    10921.99    11267.64    338.16 o 
   8   1   2     1919.43     1955.75    106.10 o 
   9   1   2     1866.03     1736.16    106.74 o 
  10   1   2     2010.17     2058.10    123.43 o 
  11   1   2     1008.69     1052.90    106.93 o 
  12   1   2     2544.95     2463.75    146.08 o 
  13   1   2       50.30       75.82     76.73 o 
  14   1   2      152.60       48.05    115.86 o 
  15   1   2      728.01      626.11     90.98 o 
  16   1   2      678.84      691.81     85.65 o 
 -16   2   2       57.13      -56.50    132.29 o 
 -15   2   2      708.16      642.71    170.59 o 
 -14   2   2      317.24       -1.63    127.67 o 
 -13   2   2     1147.02      984.44    172.49 o 
 -12   2   2      430.20      431.91    128.22 o 
 -11   2   2      396.80      348.44     90.73 o 
 -10   2   2     2059.78     2292.67    130.24 o 
  -9   2   2      952.11      951.93     92.05 o 
  -8   2   2     2661.62     3117.04    139.00 o 
  -7   2   2    10808.12    10982.75    332.10 o 
  -6   2   2    31383.79    34312.88    915.92 o 
  -5   2   2     3058.96     3064.33    110.34 o 
  -4   2   2     5262.96     5273.73    147.78 o 
  -3   2   2    17329.94    19177.51    398.14 o 
  -2   2   2     4841.32     5546.95    136.37 o 
  -1   2   2     1504.12     3251.18     75.65 o 
   0   2   2     1185.29     1094.68     26.81 o 
   1   2   2     1583.93     3522.51     71.12 o 
   2   2   2     5076.13     5761.70    100.81 o 
   3   2   2    16992.70    18506.31    343.65 o 
   4   2   2     5465.11     5485.57    116.86 o 
   5   2   2     2916.66     3026.91     78.39 o 
   6   2   2    31070.59    34230.66    911.45 o 
   7   2   2    10922.68    11031.40    332.07 o 
   8   2   2     2731.38     3080.93    135.41 o 
   9   2   2     1033.77     1120.77     96.90 o 
  10   2   2     2353.57     2574.92    134.90 o 
  11   2   2      363.56      375.55    124.28 o 
  12   2   2      363.00      315.09     87.03 o 
  13   2   2     1261.53     1209.50     96.85 o 
  14   2   2      360.64      257.16     75.46 o 
  15   2   2      658.46      631.75     87.18 o 
  16   2   2       33.93       13.31    138.27 o 
 -16   3   2      134.00      306.69    149.13 o 
 -15   3   2     1114.63      824.17    182.27 o 
 -14   3   2      330.26      389.81    154.84 o 
 -13   3   2      562.14      515.73     93.06 o 
 -12   3   2     2508.62     2690.66    144.05 o 
 -11   3   2     2057.69     1975.94    189.88 o 
 -10   3   2      401.63      370.67     67.74 o 
  -9   3   2     1406.75     1563.85     96.68 o 
  -8   3   2      918.27     1017.82     80.05 o 
  -7   3   2     7675.88     7709.02    303.95 o 
  -6   3   2     7632.73     8757.53    275.32 o 
  -5   3   2    12037.27    11662.64    416.02 o 
  -4   3   2     8119.53     7486.40    175.41 o 
  -3   3   2      522.25      512.61     29.46 o 
  -2   3   2     4345.28     4950.24    115.73 o 
  -1   3   2     7504.57     9223.34    198.49 o 
   0   3   2       73.64       31.27     12.31 o 
   1   3   2     8463.67    10419.04    272.42 o 
   2   3   2     3867.31     4210.91     87.66 o 
   3   3   2      487.80      496.85     21.48 o 
   4   3   2     8749.69     8316.15    187.11 o 
   5   3   2    12022.53    12081.04    251.03 o 
   6   3   2     7375.28     8757.73    195.61 o 
   7   3   2     7348.86     7763.64    268.30 o 
   8   3   2      833.66      932.21     65.31 o 
   9   3   2     1377.07     1418.37     81.02 o 
  10   3   2      376.34      383.56     57.55 o 
  11   3   2     2016.45     2385.17    109.97 o 
  12   3   2     2625.50     2863.98    124.91 o 
  13   3   2      506.83      473.37     76.11 o 
  14   3   2      276.01      168.42    131.20 o 
  15   3   2     1179.85     1438.63    224.92 o 
  16   3   2      149.78      281.97    158.10 o 
 -16   4   2        3.47       80.41    144.24 o 
 -15   4   2      269.87      473.75    169.78 o 
 -14   4   2     1217.58     1097.98    201.56 o 
 -13   4   2      291.54      328.55     83.13 o 
 -12   4   2     2968.94     3064.29    236.74 o 
 -11   4   2      304.93      331.60     72.17 o 
 -10   4   2     3753.86     3777.90    222.48 o 
  -9   4   2      832.86      786.46     97.93 o 
  -8   4   2     6219.95     6129.81    184.76 o 
  -7   4   2     4557.43     4421.88    129.18 o 
  -6   4   2     5645.92     6328.82    316.69 o 
  -5   4   2     3683.08     3785.51    105.85 o 
  -4   4   2     1925.31     1825.33     61.92 o 
  -3   4   2     5501.99     4322.09    188.42 o 
  -2   4   2     7192.19     8167.86    183.67 o 
  -1   4   2     4839.39     4911.23    115.00 o 
   0   4   2     3599.06     3515.99     75.20 o 
   1   4   2     4946.15     4836.34     99.18 o 
   2   4   2     6812.77     8113.70    240.86 o 
   3   4   2     5708.78     4707.23    144.37 o 
   4   4   2     1561.30     1601.79     42.95 o 
   5   4   2     3124.29     3333.03     75.06 o 
   6   4   2     5384.83     6316.88    302.60 o 
   7   4   2     4624.70     4747.50    189.39 o 
   8   4   2     6213.43     6225.42    208.58 o 
   9   4   2      921.22      944.18     61.66 o 
  10   4   2     3814.99     4146.15    179.13 o 
  11   4   2      245.47      271.57     53.09 o 
  12   4   2     2869.67     2785.58    184.49 o 
  13   4   2      299.09      311.44    123.60 o 
  14   4   2     1183.48     1294.24    308.86 o 
  15   4   2      263.58      323.31    103.00 o 
  16   4   2       11.16        3.14     92.82 o 
 -15   5   2       98.53      114.91    148.59 o 
 -14   5   2      184.24      359.11    145.87 o 
 -13   5   2     1338.11     1317.33    165.30 o 
 -12   5   2      812.04      855.42    163.26 o 
 -11   5   2       51.76      -17.20     58.92 o 
 -10   5   2      534.86      489.11     60.55 o 
  -9   5   2     3759.74     3752.07    127.93 o 
  -8   5   2      651.98      643.13     77.44 o 
  -7   5   2      451.78      434.23     46.45 o 
  -6   5   2     2690.95     2664.53     90.72 o 
  -5   5   2     1623.16     1715.17     73.95 o 
  -4   5   2      413.78      438.64     37.82 o 
  -3   5   2     3025.87     2428.64     75.33 o 
  -2   5   2     2488.63     2185.79     90.05 o 
  -1   5   2      232.06      206.68     24.56 o 
   0   5   2     8477.99     7489.06    147.32 o 
   1   5   2      413.66      342.77     17.98 o 
   2   5   2     2321.74     2139.35     63.09 o 
   3   5   2     3202.32     2638.71     97.50 o 
   4   5   2      209.43      283.82     27.29 o 
   5   5   2     1760.73     1886.46    101.39 o 
   6   5   2     2547.78     2593.52    128.20 o 
   7   5   2      443.73      425.58     35.71 o 
   8   5   2      599.32      623.82     44.21 o 
   9   5   2     4060.86     4247.07    164.08 o 
  10   5   2      618.83      578.64    112.23 o 
  11   5   2       58.68      -10.94     65.36 o 
  12   5   2      883.68      949.19    113.98 o 
  13   5   2     1374.34     1444.01    149.68 o 
  14   5   2      189.76      184.34     94.98 o 
  15   5   2       86.86        2.63     80.48 o 
  16   5   2      380.69      334.41    107.07 o 
 -15   6   2      528.91      528.62    179.01 o 
 -14   6   2      164.42       59.76    124.68 o 
 -13   6   2      371.14      476.53    177.11 o 
 -12   6   2      646.84      798.41     99.96 o 
 -11   6   2      424.56      343.04     82.22 o 
 -10   6   2      410.55      334.87     57.68 o 
  -9   6   2      482.92      486.29     60.85 o 
  -8   6   2     4250.84     4124.38    275.64 o 
  -7   6   2     1008.82      990.15     70.88 o 
  -6   6   2     2690.67     2745.82     90.14 o 
  -5   6   2     1782.06     1510.36     67.29 o 
  -4   6   2     2209.67     2424.54     82.38 o 
  -3   6   2     1800.53     1269.98     56.28 o 
  -2   6   2     3789.15     4076.86    129.09 o 
  -1   6   2      121.92      137.47     26.21 o 
   0   6   2       45.86      107.66     20.14 o 
   1   6   2      264.38      336.39     33.84 o 
   2   6   2     4045.69     4450.38    115.04 o 
   3   6   2     1853.50     1516.31     47.35 o 
   4   6   2     2903.23     3465.78    140.99 o 
   5   6   2     1743.38     1562.34     52.65 o 
   6   6   2     2741.20     2868.91     97.35 o 
   7   6   2      979.02      916.32     54.11 o 
   8   6   2     4033.12     3993.08    259.16 o 
   9   6   2      439.28      516.25     68.54 o 
  10   6   2      412.10      457.94     67.80 o 
  11   6   2      466.19      433.61     92.39 o 
  12   6   2      653.20     1000.08    223.02 o 
  13   6   2      333.19      260.91     94.10 o 
  14   6   2      169.66      223.07    104.19 o 
  15   6   2      546.40      633.34    142.34 o 
 -15   7   2       58.54     -136.64    138.00 o 
 -14   7   2     1230.71     1310.41    221.39 o 
 -13   7   2      368.90      506.55    187.30 o 
 -12   7   2      235.47      164.33     80.56 o 
 -11   7   2     1083.35      879.63     81.66 o 
 -10   7   2      307.72      433.35     65.71 o 
  -9   7   2      312.59      518.38     63.55 o 
  -8   7   2       43.67       56.85     41.80 o 
  -7   7   2     3344.27     3399.57    164.73 o 
  -6   7   2     2446.40     2557.99     94.50 o 
  -5   7   2     1205.99     1202.29     63.86 o 
  -4   7   2      132.35      167.07     35.16 o 
  -3   7   2     4348.04     4778.49    156.36 o 
  -2   7   2    11813.18    11430.79    261.07 o 
  -1   7   2     1858.30     1766.02     66.19 o 
   0   7   2        0.28      -25.18     16.78 o 
   1   7   2     1726.91     1646.63     52.86 o 
   2   7   2    11322.10    11256.58    221.24 o 
   3   7   2     4259.35     4574.81    161.38 o 
   4   7   2      142.70      222.81     30.27 o 
   5   7   2     1152.66     1248.42     63.44 o 
   6   7   2     2211.92     2369.45    124.44 o 
   7   7   2     3353.97     3380.46    166.56 o 
   8   7   2       35.32       38.82     45.78 o 
   9   7   2      348.62      446.28     64.03 o 
  10   7   2      394.00      422.10     69.11 o 
  11   7   2     1201.05     1111.10    145.26 o 
  12   7   2      277.04      233.61    107.98 o 
  13   7   2      360.96      452.54    103.53 o 
  14   7   2     1129.49     1269.87    212.43 o 
  15   7   2       69.49       54.43     89.47 o 
 -14   8   2      170.68      189.61    147.77 o 
 -13   8   2      204.85      179.60     86.87 o 
 -12   8   2      608.77      738.54    141.17 o 
 -11   8   2       50.18       -6.49     61.79 o 
 -10   8   2       27.99      -66.72     44.48 o 
  -9   8   2     1453.52     1415.14     91.62 o 
  -8   8   2      781.81     1017.66     79.13 o 
  -7   8   2     2669.31     2701.16    106.79 o 
  -6   8   2      593.80      513.81     55.94 o 
  -5   8   2      196.83      155.27     40.55 o 
  -4   8   2      972.81      895.73     60.65 o 
  -3   8   2     1515.21     1408.59     91.98 o 
  -2   8   2     1718.81     1809.40     73.76 o 
  -1   8   2     3645.95     3157.57     97.58 o 
   0   8   2     1887.29     1615.34     63.42 o 
   1   8   2     3779.74     3508.26    124.64 o 
   2   8   2     1803.15     1942.80     61.39 o 
   3   8   2     1368.57     1408.13    157.59 o 
   4   8   2      761.42      688.20     57.25 o 
   5   8   2      244.07      210.77     45.93 o 
   6   8   2      577.17      505.83     75.22 o 
   7   8   2     2510.56     2412.85    103.66 o 
   8   8   2      907.40     1061.81     81.94 o 
   9   8   2     1517.02     1378.73     92.66 o 
  10   8   2       25.04        7.34     52.65 o 
  11   8   2       29.81       11.70     57.20 o 
  12   8   2      656.34      863.15     92.15 o 
  13   8   2      211.71      227.43     96.10 o 
  14   8   2      158.77      152.90     93.34 o 
 -14   9   2      105.61      -13.04    137.72 o 
 -13   9   2     1311.88     1283.21    106.79 o 
 -12   9   2      164.49      109.48     65.31 o 
 -11   9   2       38.22      -78.26     52.17 o 
 -10   9   2      633.34      612.40     71.94 o 
  -9   9   2     1918.05     1812.22     97.43 o 
  -8   9   2       77.11       43.27     48.18 o 
  -7   9   2      520.43      427.19     60.83 o 
  -6   9   2     1812.84     1916.11     89.83 o 
  -5   9   2       59.88       93.97     77.79 o 
  -4   9   2      434.86      427.05     54.81 o 
  -3   9   2     4670.50     4697.30    243.31 o 
  -2   9   2      964.34     1112.38     64.14 o 
  -1   9   2     4413.74     4348.09    125.54 o 
   0   9   2     1142.90     1043.35     46.80 o 
   1   9   2     4445.21     4205.09    105.98 o 
   2   9   2      908.94     1031.57     63.87 o 
   3   9   2     4977.44     5082.46    221.15 o 
   4   9   2      419.87      467.37     52.42 o 
   5   9   2       94.30      108.37     45.25 o 
   6   9   2     1952.74     1892.63     91.27 o 
   7   9   2      560.35      712.60     73.44 o 
   8   9   2       97.03      110.90     54.28 o 
   9   9   2     1823.65     1750.23    101.94 o 
  10   9   2      749.88      810.91     84.72 o 
  11   9   2       31.12        4.47     71.29 o 
  12   9   2      166.03      124.22     69.67 o 
  13   9   2     1285.85     1405.37    128.14 o 
  14   9   2      127.40       51.95     95.03 o 
 -13  10   2       68.93       63.82     84.02 o 
 -12  10   2      530.85      447.55     82.48 o 
 -11  10   2      315.83      247.30     71.49 o 
 -10  10   2      289.89      353.32     71.51 o 
  -9  10   2      241.74      272.53     62.61 o 
  -8  10   2     3167.91     3278.00    165.21 o 
  -7  10   2      556.95      493.50     66.10 o 
  -6  10   2       30.26       26.76     48.12 o 
  -5  10   2     1894.06     1798.24    101.41 o 
  -4  10   2     3220.84     2691.87    103.92 o 
  -3  10   2       78.76       63.48     41.37 o 
  -2  10   2      175.31      288.59     93.70 o 
  -1  10   2      577.42      566.70     53.71 o 
   0  10   2      279.57      152.12     95.62 o 
   1  10   2      502.93      539.79     54.18 o 
   2  10   2      165.85      243.20     71.50 o 
   3  10   2       97.09       82.11     44.36 o 
   4  10   2     3081.98     2662.66    215.96 o 
   5  10   2     1751.26     1620.26    106.65 o 
   6  10   2       26.11       47.66     50.99 o 
   7  10   2      557.23      625.92     70.59 o 
   8  10   2     3101.18     3206.67    150.51 o 
   9  10   2      221.19      114.27     58.11 o 
  10  10   2      331.02      388.40     73.00 o 
  11  10   2      342.36      327.34     74.77 o 
  12  10   2      406.17      415.05     84.47 o 
  13  10   2       59.71        9.32     70.53 o 
 -12  11   2      127.57       89.65     65.24 o 
 -11  11   2      456.15      357.00     78.09 o 
 -10  11   2      873.07      996.56     94.23 o 
  -9  11   2      612.93      598.06    100.31 o 
  -8  11   2      496.91      446.84     75.36 o 
  -7  11   2      137.04       90.03     56.97 o 
  -6  11   2      414.12      388.26     65.37 o 
  -5  11   2      611.22      671.80     68.80 o 
  -4  11   2       41.69       34.21     46.58 o 
  -3  11   2     1427.58     1577.91    111.07 o 
  -2  11   2     1846.99     1813.12    108.18 o 
  -1  11   2      607.71      868.12     83.54 o 
   0  11   2     3277.01     3056.32    135.58 o 
   1  11   2      596.20      833.73     86.25 o 
   2  11   2     2129.15     1987.06    113.26 o 
   3  11   2     1517.17     1500.70     84.25 o 
   4  11   2       42.92       92.08     55.06 o 
   5  11   2      705.39      710.97     73.62 o 
   6  11   2      498.64      551.38     82.77 o 
   7  11   2       82.01      102.88     56.88 o 
   8  11   2      464.98      343.99     78.33 o 
   9  11   2      737.39      809.35    105.55 o 
  10  11   2      806.02      863.37    142.29 o 
  11  11   2      347.00      369.16     82.24 o 
  12  11   2      147.98       69.66     72.69 o 
 -12  12   2      252.88      150.91     78.54 o 
 -11  12   2        1.59      -93.98     62.66 o 
 -10  12   2      233.63      171.57     71.62 o 
  -9  12   2      612.10      649.73    124.97 o 
  -8  12   2       66.11        8.57    112.47 o 
  -7  12   2      453.89      369.07     69.88 o 
  -6  12   2      773.04      738.40    126.54 o 
  -5  12   2      764.31      908.97    122.81 o 
  -4  12   2     1358.88     1389.84    107.08 o 
  -3  12   2     1088.54     1050.90     99.51 o 
  -2  12   2     1593.74     1585.26    107.74 o 
  -1  12   2      110.16      235.44     94.94 o 
   0  12   2     3864.12     3954.96    181.19 o 
   1  12   2      116.28      226.97     68.37 o 
   2  12   2     1733.06     2020.46    149.40 o 
   3  12   2      852.09      745.40     90.59 o 
   4  12   2     1416.25     1611.35    113.48 o 
   5  12   2      770.06      839.67    110.96 o 
   6  12   2      826.19      748.88     78.42 o 
   7  12   2      384.16      230.41     67.25 o 
   8  12   2       74.56      -27.38     61.60 o 
   9  12   2      655.77      655.23     86.85 o 
  10  12   2      199.69      185.96     76.54 o 
  11  12   2        4.07      -80.33     63.47 o 
  12  12   2      269.47      257.48     84.76 o 
 -10  13   2      105.42      -87.14     58.09 o 
  -9  13   2        0.52      -69.36     58.82 o 
  -8  13   2      147.49      -27.95     59.10 o 
  -7  13   2        3.61      -42.52     54.79 o 
  -6  13   2       93.06       20.70     68.77 o 
  -5  13   2      233.80      381.61     83.12 o 
  -4  13   2      682.78      841.90     98.65 o 
  -3  13   2      171.71      102.42     62.01 o 
  -2  13   2      661.46      570.16     86.18 o 
  -1  13   2      431.57      303.77     75.48 o 
   0  13   2       11.89        3.42     60.27 o 
   1  13   2      477.25      435.45     80.58 o 
   2  13   2      810.38      813.42     99.15 o 
   3  13   2      165.53      123.37     66.51 o 
   4  13   2      555.82      608.94     87.83 o 
   5  13   2      223.79      342.75     79.32 o 
   6  13   2       71.29       10.13     71.34 o 
   7  13   2        7.89      -83.82     57.81 o 
   8  13   2      201.11       43.01     61.55 o 
   9  13   2        0.23      -44.10     64.85 o 
  10  13   2       98.41       68.91     70.04 o 
  -9  14   2       64.54      -67.79     65.90 o 
  -8  14   2      253.82      227.86    149.81 o 
  -7  14   2      242.29      260.95     86.79 o 
  -6  14   2      310.37      382.10     90.39 o 
  -5  14   2      517.61      686.63     99.88 o 
  -4  14   2     1053.98     1056.18    186.89 o 
  -3  14   2      155.45      266.59     78.34 o 
  -2  14   2        0.92      -88.22     63.26 o 
  -1  14   2      677.85      736.19     94.84 o 
   0  14   2      303.71      402.59    157.69 o 
   1  14   2      646.94      685.21     94.09 o 
   2  14   2        8.38       33.54     69.89 o 
   3  14   2      171.57      174.54     71.71 o 
   4  14   2     1042.28     1056.80    111.91 o 
   5  14   2      562.80      549.83     94.35 o 
   6  14   2      272.62      278.63     88.35 o 
   7  14   2      225.63      154.12     86.21 o 
   8  14   2      278.61      131.56    116.94 o 
   9  14   2       74.85       87.78     87.89 o 
  -8  15   2       46.89       -3.77     80.20 o 
  -7  15   2      101.38      196.44    104.04 o 
  -6  15   2       28.03       27.62     79.56 o 
  -5  15   2      140.98       63.94     71.81 o 
  -4  15   2      524.19      447.30     94.39 o 
  -3  15   2       70.65       76.60     76.03 o 
  -2  15   2      373.53      326.19     88.33 o 
  -1  15   2       28.73      267.28     83.27 o 
   0  15   2     3543.12     3696.15    175.73 o 
   1  15   2       27.08      238.42    100.64 o 
   2  15   2      360.69      455.64     95.08 o 
   3  15   2       93.46       41.60     79.84 o 
   4  15   2      534.55      483.40     97.74 o 
   5  15   2      142.93      134.08     76.65 o 
   6  15   2       37.78      -39.79     76.66 o 
   7  15   2       91.21      101.76     83.65 o 
   8  15   2       42.25      -78.18    125.64 o 
  -5  16   2      275.77      284.51     97.00 o 
  -4  16   2       20.15      -18.58     81.90 o 
  -3  16   2       81.21        2.35     78.74 o 
  -2  16   2       45.40       43.11     86.71 o 
  -1  16   2        4.92       15.21    116.54 o 
   0  16   2       13.02       73.41     81.36 o 
   1  16   2        4.17       12.32     76.35 o 
   2  16   2       46.32      -51.31     73.21 o 
   3  16   2       61.42       60.24     75.52 o 
   4  16   2       21.09      -86.43     74.70 o 
   5  16   2      313.32      254.13     96.10 o 
  -1  17   2      452.26      495.95    107.66 o 
   0  17   2        8.25       77.85     84.92 o 
   1  17   2      408.35      346.47     94.27 o 
   1   0   3     7538.20    11676.07    308.58 o 
   2   0   3    25773.74    27583.51    716.36 o 
   3   0   3    11465.62     9205.31    257.51 o 
   4   0   3     4595.35     6800.21    206.00 o 
   5   0   3     7972.51     7546.51    230.28 o 
   6   0   3       24.51      -79.09     77.42 o 
   7   0   3     1651.65     1436.57     89.22 o 
   8   0   3    14484.35    13873.68    412.67 o 
   9   0   3      155.30      140.19     57.62 o 
  10   0   3       10.12      -55.46     49.12 o 
  11   0   3     1086.26     1262.00    113.05 o 
  12   0   3     1344.11     1570.82    136.18 o 
  13   0   3      968.79     1034.44    121.12 o 
  14   0   3      511.38      365.63    150.76 o 
  15   0   3      635.03      548.22     98.16 o 
  16   0   3       12.73      -50.23     67.66 o 
 -16   1   3       83.03       27.18     83.12 o 
 -15   1   3       24.33       -3.80    128.22 o 
 -14   1   3       50.76      -37.49    100.51 o 
 -13   1   3     1665.59     1688.54    207.54 o 
 -12   1   3     1295.80     1334.04    174.67 o 
 -11   1   3      621.08      795.32    126.86 o 
 -10   1   3      933.79      973.50     97.11 o 
  -9   1   3     2819.90     2694.50    135.09 o 
  -8   1   3     1975.23     1984.34    140.85 o 
  -7   1   3     9535.52    10196.21    316.06 o 
  -6   1   3     9249.86    10060.38    303.19 o 
  -5   1   3     5284.27     5255.77    247.20 o 
  -4   1   3     2819.84     2316.31    129.85 o 
  -3   1   3    25309.33    23267.75    531.58 o 
  -2   1   3     5736.22     5000.79    107.85 o 
  -1   1   3      202.69       24.30     16.00 o 
   0   1   3     4439.28     8348.44    152.26 o 
   1   1   3      157.90       32.71      8.56 o 
   2   1   3     5134.11     4303.78    123.48 o 
   3   1   3    24705.47    23079.35    499.31 o 
   4   1   3     3056.91     2688.86     93.64 o 
   5   1   3     4663.32     4558.75    124.28 o 
   6   1   3     9534.30    10478.20    335.34 o 
   7   1   3     9199.94     9737.42    300.65 o 
   8   1   3     2177.19     2068.77    111.47 o 
   9   1   3     3127.40     2918.59    141.66 o 
  10   1   3     1098.51     1198.39    100.28 o 
  11   1   3      579.78      739.44     93.54 o 
  12   1   3     1238.27     1584.53    130.15 o 
  13   1   3     1573.61     1517.85    109.89 o 
  14   1   3       64.71      -50.33     58.39 o 
  15   1   3        8.33      -98.44    104.18 o 
  16   1   3       91.27      -10.62     71.30 o 
 -16   2   3      209.98       91.27    138.00 o 
 -15   2   3       98.28       90.46    132.83 o 
 -14   2   3     1143.31     1144.16    199.66 o 
 -13   2   3      377.81      491.40    143.16 o 
 -12   2   3      333.07      378.94    131.75 o 
 -11   2   3      100.91      -10.32     84.75 o 
 -10   2   3     2128.77     2226.39    186.35 o 
  -9   2   3      403.30      363.19    102.14 o 
  -8   2   3     3170.82     3175.25    205.91 o 
  -7   2   3      306.66      412.90     89.10 o 
  -6   2   3     6195.04     5689.04    277.35 o 
  -5   2   3     3997.57     4105.89    108.16 o 
  -4   2   3     4787.30     4578.57    176.78 o 
  -3   2   3    15410.53    14997.57    313.20 o 
  -2   2   3     6111.94     3674.96     91.20 o 
  -1   2   3     3143.32     3569.89     75.04 o 
   0   2   3    10330.70    11709.73    212.51 o 
   1   2   3     3782.88     4213.13     79.75 o 
   2   2   3     5424.18     3260.86     63.72 o 
   3   2   3    14495.16    14044.44    266.31 o 
   4   2   3     5790.93     5983.41    145.10 o 
   5   2   3     4471.91     4490.83    104.74 o 
   6   2   3     6328.37     6488.74    370.79 o 
   7   2   3      334.16      457.28     80.06 o 
   8   2   3     3002.05     3572.83    143.51 o 
   9   2   3      483.61      415.33     58.14 o 
  10   2   3     2183.17     2428.29    107.04 o 
  11   2   3       66.63       59.60     49.29 o 
  12   2   3      437.40      624.62     78.08 o 
  13   2   3      346.35      271.79     70.09 o 
  14   2   3     1212.41     1263.37    107.43 o 
  15   2   3       81.46       28.85     65.71 o 
 -16   3   3      555.66      391.98    165.70 o 
 -15   3   3      107.81      153.21    139.35 o 
 -14   3   3      340.97      400.95    153.75 o 
 -13   3   3       13.33      -64.42     55.90 o 
 -12   3   3      725.72      781.83    153.34 o 
 -11   3   3      102.49       53.49     57.33 o 
 -10   3   3      193.03       79.91     55.82 o 
  -9   3   3      505.85      518.30     68.65 o 
  -8   3   3     3979.68     4082.65    171.54 o 
  -7   3   3     2299.07     2340.11    271.90 o 
  -6   3   3     8031.30     8000.24    194.93 o 
  -5   3   3     4553.75     4601.09    117.46 o 
  -4   3   3     1543.83     1615.32     97.29 o 
  -3   3   3     1467.50     1448.84     48.56 o 
  -2   3   3     4701.76     5279.38    124.66 o 
  -1   3   3     1923.29     2038.66     56.47 o 
   0   3   3    13655.18    16455.28    297.96 o 
   1   3   3     2281.15     2264.26     49.96 o 
   2   3   3     5318.92     6462.27    209.67 o 
   3   3   3     1490.26     1586.10     39.41 o 
   4   3   3     1978.17     2101.41    111.70 o 
   5   3   3     3947.11     4060.47    120.41 o 
   6   3   3     8489.39     8737.44    206.24 o 
   7   3   3     2041.85     2291.86    174.95 o 
   8   3   3     4123.49     4400.95    169.73 o 
   9   3   3      360.88      334.65     68.44 o 
  10   3   3      165.63      152.78     51.56 o 
  11   3   3      101.16       84.71     53.73 o 
  12   3   3      709.52      773.49     81.01 o 
  13   3   3       22.90      -64.66     58.19 o 
  14   3   3      291.11      384.65    152.94 o 
  15   3   3      100.44       29.34    143.43 o 
  16   3   3      509.02      400.13    171.41 o 
 -16   4   3       83.82      155.65    152.66 o 
 -15   4   3     1607.35     1848.26    238.50 o 
 -14   4   3      399.33      606.85    165.97 o 
 -13   4   3      991.01     1094.25    293.24 o 
 -12   4   3      104.14      218.56     71.77 o 
 -11   4   3     1251.93     1148.40     97.32 o 
 -10   4   3       64.46       72.21     55.35 o 
  -9   4   3      155.14      154.96     53.32 o 
  -8   4   3       47.58       77.86     48.64 o 
  -7   4   3      501.26      475.39     46.58 o 
  -6   4   3     2506.66     3005.95    129.83 o 
  -5   4   3     3212.32     3159.30     92.69 o 
  -4   4   3     3383.51     3549.70     98.83 o 
  -3   4   3      538.47      574.30     62.25 o 
  -2   4   3     5295.70     5837.26    137.27 o 
  -1   4   3     6540.26     7072.67    156.33 o 
   0   4   3     2031.89     2711.41     61.88 o 
   1   4   3     6059.51     6216.54    143.89 o 
   2   4   3     5931.48     6596.77    132.33 o 
   3   4   3      445.73      547.71     45.07 o 
   4   4   3     3542.61     3944.91    158.22 o 
   5   4   3     2940.89     2974.38    104.76 o 
   6   4   3     2397.58     2857.78     82.07 o 
   7   4   3      480.40      411.39     36.19 o 
   8   4   3       56.11       21.31     38.69 o 
   9   4   3      166.47      127.12     41.01 o 
  10   4   3       47.44        1.19     46.66 o 
  11   4   3     1033.97     1154.37     88.76 o 
  12   4   3       92.73       99.15     99.96 o 
  13   4   3     1021.89     1200.88    125.28 o 
  14   4   3      362.48      461.55    104.40 o 
  15   4   3     1670.11     1948.89    255.75 o 
  16   4   3       82.43      183.81    102.26 o 
 -16   5   3      263.05      157.83    148.05 o 
 -15   5   3      519.88      453.65    170.32 o 
 -14   5   3      367.94      467.77    156.74 o 
 -13   5   3      444.59      445.56     89.66 o 
 -12   5   3      137.19      105.78     68.97 o 
 -11   5   3       54.48       13.77     58.95 o 
 -10   5   3      377.32      458.40     95.24 o 
  -9   5   3      601.87      735.50     64.51 o 
  -8   5   3      333.10      382.05     48.21 o 
  -7   5   3     7431.30     6977.43    185.60 o 
  -6   5   3     2699.11     2436.05     86.70 o 
  -5   5   3      986.44      848.53     52.42 o 
  -4   5   3     1337.62     1103.33     86.03 o 
  -3   5   3     4803.17     4981.94    126.90 o 
  -2   5   3     2073.62     1686.99     87.54 o 
  -1   5   3     1620.93     1478.67     70.79 o 
   0   5   3      769.28      782.65     30.79 o 
   1   5   3     1524.93     1347.81     34.78 o 
   2   5   3     2110.65     1754.78    111.67 o 
   3   5   3     5680.99     6188.56    294.57 o 
   4   5   3     1467.27     1369.22     70.40 o 
   5   5   3      829.21      734.41     35.22 o 
   6   5   3     2911.40     2606.11     75.70 o 
   7   5   3     7898.14     7815.63    287.41 o 
   8   5   3      400.21      404.18     40.91 o 
   9   5   3      520.97      630.68     52.81 o 
  10   5   3      404.89      346.86     80.37 o 
  11   5   3       88.23      122.29     73.18 o 
  12   5   3      115.51       95.85     90.86 o 
  13   5   3      367.70      338.08     96.30 o 
  14   5   3      354.35      510.01    112.46 o 
  15   5   3      550.35      818.92    123.99 o 
  16   5   3      307.80      389.84    136.64 o 
 -15   6   3      331.50      224.38    159.73 o 
 -14   6   3      960.81     1008.61    192.60 o 
 -13   6   3      415.44      513.46     96.89 o 
 -12   6   3     1517.65     1556.59    120.49 o 
 -11   6   3      356.36      407.41     63.04 o 
 -10   6   3     2217.06     2188.62     99.41 o 
  -9   6   3     2572.91     2540.02    103.24 o 
  -8   6   3      762.86      924.49     66.86 o 
  -7   6   3      493.53      373.66     62.07 o 
  -6   6   3     3921.61     3837.55    227.75 o 
  -5   6   3     1502.75     1351.39     62.34 o 
  -4   6   3      726.96      657.06     46.36 o 
  -3   6   3       99.06       64.48     26.26 o 
  -2   6   3     5357.18     5861.12    275.99 o 
  -1   6   3       82.42       73.69     24.46 o 
   0   6   3    12835.85    12524.17    275.28 o 
   1   6   3      134.77      148.86     16.84 o 
   2   6   3     4397.36     4564.97    102.36 o 
   3   6   3       36.23       10.75     25.33 o 
   4   6   3      834.21      877.81     38.39 o 
   5   6   3     1535.44     1524.54     53.67 o 
   6   6   3     3920.24     3941.14    262.54 o 
   7   6   3      612.53      550.23     50.05 o 
   8   6   3      794.12      907.19     81.79 o 
   9   6   3     2798.65     2713.27    234.17 o 
  10   6   3     2443.26     2272.40    137.36 o 
  11   6   3      379.31      340.90    102.82 o 
  12   6   3     1732.88     1840.01    134.52 o 
  13   6   3      419.83      545.02    106.19 o 
  14   6   3     1009.06      966.70    171.81 o 
  15   6   3      340.97      412.82    116.09 o 
 -15   7   3      134.67      224.65    157.55 o 
 -14   7   3       28.41       27.16    134.46 o 
 -13   7   3     1253.86     1215.43    122.75 o 
 -12   7   3      943.49     1312.55    239.32 o 
 -11   7   3     1005.90     1073.10    135.25 o 
 -10   7   3      459.49      435.04     68.60 o 
  -9   7   3     3906.93     4075.58    294.23 o 
  -8   7   3     4907.70     4781.29    193.19 o 
  -7   7   3     2778.59     2877.51    139.96 o 
  -6   7   3     1444.67     1233.74     67.44 o 
  -5   7   3     4734.88     4610.68    140.94 o 
  -4   7   3     3808.17     3401.85    104.95 o 
  -3   7   3     1500.53     1472.64     68.84 o 
  -2   7   3     1917.39     2050.64     74.18 o 
  -1   7   3     4297.13     4396.68    170.15 o 
   0   7   3     1156.07     1231.02     53.84 o 
   1   7   3     4365.23     4608.41    111.70 o 
   2   7   3     2058.36     2217.05     64.24 o 
   3   7   3     1239.67     1252.62     46.65 o 
   4   7   3     4456.15     4543.53    165.69 o 
   5   7   3     4930.18     4938.55    246.50 o 
   6   7   3     1494.07     1392.50     91.68 o 
   7   7   3     2632.99     2591.78    245.04 o 
   8   7   3     5122.47     5038.27    405.76 o 
   9   7   3     3788.39     3955.17    293.45 o 
  10   7   3      390.82      287.15     61.69 o 
  11   7   3      945.32      827.37     87.11 o 
  12   7   3     1001.39     1297.79    131.11 o 
  13   7   3     1260.95     1498.17    235.65 o 
  14   7   3       36.05      -68.76     81.61 o 
  15   7   3      161.12      219.11    103.38 o 
 -14   8   3      392.99      131.20    148.86 o 
 -13   8   3      470.45      634.90    108.32 o 
 -12   8   3     1504.55     1553.98    101.86 o 
 -11   8   3      130.67      139.15     62.09 o 
 -10   8   3      780.97      740.55     75.49 o 
  -9   8   3      326.99      352.85     59.90 o 
  -8   8   3     2766.43     2522.82    104.56 o 
  -7   8   3      785.66      860.32     70.70 o 
  -6   8   3      943.17      795.61     62.94 o 
  -5   8   3      820.76      907.98     62.84 o 
  -4   8   3      978.04      982.71     87.68 o 
  -3   8   3     2539.35     2335.13     87.93 o 
  -2   8   3     2066.97     1988.85     76.43 o 
  -1   8   3     3827.29     3282.77    100.62 o 
   0   8   3      896.61      870.41     50.86 o 
   1   8   3     3336.07     2869.43     77.88 o 
   2   8   3     2270.98     2351.11     91.63 o 
   3   8   3     2998.55     2800.38    127.82 o 
   4   8   3     1001.38      876.61     83.75 o 
   5   8   3      761.19      809.09     64.94 o 
   6   8   3      825.06      765.97     88.98 o 
   7   8   3      700.56      742.90     70.86 o 
   8   8   3     2516.39     2408.18    164.05 o 
   9   8   3      444.57      381.91     66.85 o 
  10   8   3      762.50      742.08    115.17 o 
  11   8   3      139.00       91.77     61.00 o 
  12   8   3     1540.54     1481.05    131.56 o 
  13   8   3      524.75      579.42    112.18 o 
  14   8   3      403.60      515.23    124.14 o 
 -14   9   3       12.52     -184.17    122.78 o 
 -13   9   3      341.81      275.47     96.52 o 
 -12   9   3      143.31       26.48     65.11 o 
 -11   9   3      356.24      252.01     70.83 o 
 -10   9   3       79.93       27.57     53.12 o 
  -9   9   3     2013.26     1937.28    137.70 o 
  -8   9   3      226.13      252.57     56.02 o 
  -7   9   3     5325.20     5285.26    186.48 o 
  -6   9   3      736.30      782.36     67.34 o 
  -5   9   3     2224.85     2027.82    108.97 o 
  -4   9   3      813.49      823.20     62.58 o 
  -3   9   3     2700.85     2585.16     94.34 o 
  -2   9   3     3072.55     3210.78    104.87 o 
  -1   9   3      341.12      348.10     53.94 o 
   0   9   3     1682.94     1407.28     64.57 o 
   1   9   3      368.22      345.86     29.01 o 
   2   9   3     2965.24     3309.45    108.32 o 
   3   9   3     2703.40     2763.60     99.82 o 
   4   9   3      864.83      923.50     66.10 o 
   5   9   3     2054.00     1784.20    143.15 o 
   6   9   3      788.19      944.37     75.94 o 
   7   9   3     5541.17     5633.94    333.72 o 
   8   9   3      279.01      374.78     64.61 o 
   9   9   3     2146.59     2010.30    155.23 o 
  10   9   3       70.95       92.57     59.83 o 
  11   9   3      371.36      335.80     75.87 o 
  12   9   3      132.99      152.89     90.67 o 
  13   9   3      338.89      270.74     98.13 o 
  14   9   3        2.80     -119.66     79.77 o 
 -13  10   3      128.20       43.80    128.90 o 
 -12  10   3      321.38      276.25     75.70 o 
 -11  10   3      403.07      272.48     71.59 o 
 -10  10   3     1442.95     1343.01     94.14 o 
  -9  10   3      464.56      425.90     80.03 o 
  -8  10   3       14.44       12.15     51.18 o 
  -7  10   3      568.33      595.42     68.49 o 
  -6  10   3      791.67      854.33     73.31 o 
  -5  10   3     1153.10     1196.85     78.57 o 
  -4  10   3      327.96      295.50     51.29 o 
  -3  10   3     1680.30     1457.03     88.56 o 
  -2  10   3     5380.41     5396.08    159.40 o 
  -1  10   3     4165.14     3888.86    121.04 o 
   0  10   3      705.53      786.62     74.40 o 
   1  10   3     4215.53     4114.50    156.73 o 
   2  10   3     5486.65     5599.21    158.60 o 
   3  10   3     1660.36     1398.66    101.41 o 
   4  10   3      274.21      331.82     55.07 o 
   5  10   3     1223.63     1174.19     80.67 o 
   6  10   3      873.23      933.72    126.22 o 
   7  10   3      553.93      580.57     85.36 o 
   8  10   3       26.27       25.33     52.42 o 
   9  10   3      450.27      386.60     72.21 o 
  10  10   3     1352.17     1196.73    110.16 o 
  11  10   3      337.64      351.61     77.90 o 
  12  10   3      324.40      368.18     81.02 o 
  13  10   3      108.32      107.93     73.54 o 
 -12  11   3       54.49      -10.63     62.04 o 
 -11  11   3      352.91      427.50     80.57 o 
 -10  11   3      546.11      541.92     77.61 o 
  -9  11   3      345.64      308.32     67.48 o 
  -8  11   3      964.34      970.58     89.13 o 
  -7  11   3      433.12      480.39     67.78 o 
  -6  11   3     1910.53     1685.35     95.20 o 
  -5  11   3      748.72      806.98     72.05 o 
  -4  11   3     3923.32     3794.86    130.42 o 
  -3  11   3     1825.65     1779.57     87.68 o 
  -2  11   3     4063.76     3584.13    122.22 o 
  -1  11   3     1147.22     1115.58     93.10 o 
   0  11   3     6553.61     6934.50    231.44 o 
   1  11   3     1175.00     1339.09     98.13 o 
   2  11   3     4058.49     3727.74    154.81 o 
   3  11   3     1795.86     1819.10     91.13 o 
   4  11   3     3489.26     3397.98    124.86 o 
   5  11   3      720.63      829.28     75.63 o 
   6  11   3     1934.08     1789.39     98.94 o 
   7  11   3      476.16      501.97     73.40 o 
   8  11   3      891.77     1085.12    104.71 o 
   9  11   3      302.53      266.24     70.31 o 
  10  11   3      469.24      331.51    147.86 o 
  11  11   3      352.39      404.18     82.49 o 
  12  11   3       38.55      -73.00     65.28 o 
 -11  12   3       18.76      -88.79     59.20 o 
 -10  12   3      765.53      900.03     97.04 o 
  -9  12   3       82.06      -19.18     58.88 o 
  -8  12   3      153.03       99.12     63.66 o 
  -7  12   3       69.76      -18.97     62.99 o 
  -6  12   3      397.69      313.79     84.20 o 
  -5  12   3     1317.25     1267.14     90.54 o 
  -4  12   3      128.85      132.02     53.05 o 
  -3  12   3      466.43      465.50    114.77 o 
  -2  12   3      504.76      617.77     82.08 o 
  -1  12   3     2445.38     2158.92    119.19 o 
   0  12   3     1306.54     1406.27    102.46 o 
   1  12   3     2444.80     2270.90    203.46 o 
   2  12   3      560.94      605.24     81.36 o 
   3  12   3      605.12      606.86    104.58 o 
   4  12   3      134.88      135.48     66.29 o 
   5  12   3     1306.62     1437.20     94.01 o 
   6  12   3      456.72      469.98     99.57 o 
   7  12   3       87.34      -32.76     59.64 o 
   8  12   3      113.01      -23.93     59.15 o 
   9  12   3       89.65      -49.53     62.88 o 
  10  12   3      718.08      754.29     93.08 o 
  11  12   3       27.83      -23.64     70.10 o 
 -10  13   3       38.98      -12.55     63.48 o 
  -9  13   3      464.58      411.11     95.62 o 
  -8  13   3      207.73      204.95     67.36 o 
  -7  13   3      510.87      485.14    122.03 o 
  -6  13   3       60.60      110.26     79.86 o 
  -5  13   3      539.70      612.99    177.52 o 
  -4  13   3      315.13      288.07     78.30 o 
  -3  13   3      114.20        5.83     65.08 o 
  -2  13   3      260.84      243.85    112.32 o 
  -1  13   3      122.92      172.04     73.34 o 
   0  13   3      470.96      380.76     77.07 o 
   1  13   3      119.16      199.55     68.80 o 
   2  13   3      289.86      332.40     74.59 o 
   3  13   3       57.86       77.56     62.96 o 
   4  13   3      353.26      351.86    224.11 o 
   5  13   3      512.49      666.70    102.14 o 
   6  13   3       70.93       -0.63     73.21 o 
   7  13   3      472.53      571.47     82.49 o 
   8  13   3      232.12      133.22     70.59 o 
   9  13   3      554.39      395.22     82.76 o 
  10  13   3       35.58       11.59     71.61 o 
  -9  14   3       22.37      -69.37     77.75 o 
  -8  14   3      235.92      202.08     81.16 o 
  -7  14   3      217.86      209.76     79.12 o 
  -6  14   3       77.16       -6.82    125.36 o 
  -5  14   3      418.44      500.69     91.08 o 
  -4  14   3      189.08      195.58     90.19 o 
  -3  14   3      371.88      374.03     86.52 o 
  -2  14   3      736.79      823.26     99.40 o 
  -1  14   3      501.17      677.93     99.36 o 
   0  14   3      602.41      659.66    110.97 o 
   1  14   3      498.21      520.86     84.77 o 
   2  14   3      738.74      877.10    125.09 o 
   3  14   3      319.52      247.03     79.26 o 
   4  14   3      168.54      128.97     72.41 o 
   5  14   3      397.51      543.14    167.20 o 
   6  14   3       91.21       11.91     77.23 o 
   7  14   3      227.09      243.18     95.89 o 
   8  14   3      282.68      263.88    102.82 o 
   9  14   3       22.19      -99.00     77.87 o 
  -8  15   3      124.05      167.13     88.93 o 
  -7  15   3      380.45      490.93    100.94 o 
  -6  15   3     1104.18     1145.00    220.85 o 
  -5  15   3       30.22      -54.45     75.64 o 
  -4  15   3      212.03      247.63     89.04 o 
  -3  15   3       82.08       84.54    182.14 o 
  -2  15   3      240.59      213.61     78.77 o 
  -1  15   3      734.87     1041.67    115.49 o 
   0  15   3        3.60      201.01     81.57 o 
   1  15   3      730.46      745.03    102.30 o 
   2  15   3      252.59      207.83     83.77 o 
   3  15   3       84.57       15.92     76.82 o 
   4  15   3      197.13      226.44     88.72 o 
   5  15   3       42.90       37.98     79.32 o 
   6  15   3     1070.35     1050.12    125.00 o 
   7  15   3      406.83      470.00    103.08 o 
   8  15   3      159.08       21.36     88.49 o 
  -5  16   3       71.52       83.29     84.13 o 
  -4  16   3      157.09       48.17     82.03 o 
  -3  16   3      350.84      414.27    150.90 o 
  -2  16   3       18.50     -103.33     74.57 o 
  -1  16   3      363.95      373.29     91.84 o 
   0  16   3      367.01      447.22    178.74 o 
   1  16   3      304.29      386.40     96.50 o 
   2  16   3       10.00     -110.57     96.43 o 
   3  16   3      334.43      516.88    100.01 o 
   4  16   3      161.47      151.77    111.51 o 
   5  16   3       92.58       52.28     94.53 o 
  -1  17   3      107.92       26.76     87.07 o 
   0  17   3      429.19      597.93    174.94 o 
   1  17   3      135.25      142.92     85.20 o 
   0   0   4    43643.14    33625.44   1221.58 o 
   1   0   4     4235.25     5278.24    147.13 o 
   2   0   4    13984.05    14575.40    387.80 o 
   3   0   4       23.68      448.46     96.71 o 
   4   0   4      491.06      756.45     52.02 o 
   5   0   4     4020.34     3847.27    134.90 o 
   6   0   4     6219.17     6005.50    280.06 o 
   7   0   4      105.43      101.74     42.95 o 
   8   0   4       32.55      -10.44     46.98 o 
   9   0   4      292.42      259.76     65.36 o 
  10   0   4      121.71       20.93     58.90 o 
  11   0   4       88.95      -11.05     65.74 o 
  12   0   4      356.33      537.31    128.22 o 
  13   0   4      483.38      580.54     92.68 o 
  14   0   4      300.04      177.55     90.46 o 
  15   0   4      560.65      377.11     92.86 o 
  16   0   4      239.97      316.69     89.54 o 
 -16   1   4       53.81       27.45     73.17 o 
 -15   1   4      329.54      182.09     80.60 o 
 -14   1   4      878.25      677.30    230.90 o 
 -13   1   4     1123.81     1477.20    202.92 o 
 -12   1   4       35.59       -8.42     86.65 o 
 -11   1   4      420.60      295.28    106.21 o 
 -10   1   4      176.02      115.72     84.75 o 
  -9   1   4      190.84      166.79     92.90 o 
  -8   1   4      172.29       78.78     71.44 o 
  -7   1   4     2339.01     2620.01    170.32 o 
  -6   1   4    12544.59    12578.74    521.56 o 
  -5   1   4      462.38      511.51     70.63 o 
  -4   1   4       35.35       71.71     38.57 o 
  -3   1   4     7354.34     7397.57    196.28 o 
  -2   1   4      328.18      139.34     28.30 o 
  -1   1   4     1731.75     2105.67     43.39 o 
   0   1   4      211.72      499.56     16.45 o 
   1   1   4     1576.81     1823.19     49.48 o 
   2   1   4      199.64      111.34     16.53 o 
   3   1   4     8267.37     8556.24    236.62 o 
   4   1   4       46.00       16.15     24.44 o 
   5   1   4      558.83      626.79     42.60 o 
   6   1   4    12751.52    12927.88    304.50 o 
   7   1   4     2491.35     2740.15     99.17 o 
   8   1   4      205.60      284.27     52.41 o 
   9   1   4      218.95       98.16     47.67 o 
  10   1   4      125.15       98.74     52.71 o 
  11   1   4      359.06      339.59     71.70 o 
  12   1   4       51.58        7.76     52.38 o 
  13   1   4     1156.33     1283.61    124.74 o 
  14   1   4      955.72      901.95    117.48 o 
  15   1   4      368.27      242.21     89.47 o 
  16   1   4       53.59      -16.51     71.60 o 
 -16   2   4      149.48      125.95     72.22 o 
 -15   2   4      654.59      537.09     90.52 o 
 -14   2   4      457.92      436.53    148.05 o 
 -13   2   4      185.70        7.88    114.36 o 
 -12   2   4      553.31      496.57    132.83 o 
 -11   2   4     1660.26     1473.40    165.43 o 
 -10   2   4      306.92      237.42     98.88 o 
  -9   2   4      634.14      438.16    107.03 o 
  -8   2   4     3924.28     3842.95    230.08 o 
  -7   2   4    10811.02    11335.43    491.40 o 
  -6   2   4      111.21      118.56     41.02 o 
  -5   2   4    16662.67    16073.78    347.96 o 
  -4   2   4    20234.54    22435.96    489.57 o 
  -3   2   4     6652.59     6074.24    138.40 o 
  -2   2   4     9774.04     9555.52    259.99 o 
  -1   2   4      878.60      702.72     55.64 o 
   0   2   4       26.17       54.66     10.24 o 
   1   2   4      668.44      561.53     25.05 o 
   2   2   4     8867.48     8959.70    300.72 o 
   3   2   4     6940.67     6516.84    153.05 o 
   4   2   4    21727.41    24753.89    456.55 o 
   5   2   4    17330.83    16798.06    346.64 o 
   6   2   4      149.28      118.55     33.64 o 
   7   2   4    10459.25    10620.29    360.30 o 
   8   2   4     4117.88     4145.01    133.80 o 
   9   2   4      702.31      746.01     67.03 o 
  10   2   4      308.00      401.20     59.89 o 
  11   2   4     1324.53     1454.66     93.68 o 
  12   2   4      700.29      832.74    114.13 o 
  13   2   4      210.05      164.06     66.56 o 
  14   2   4      434.47      366.45     79.58 o 
  15   2   4      640.99      903.06    121.75 o 
 -16   3   4       28.96       41.33     65.30 o 
 -15   3   4       62.75      109.20    139.08 o 
 -14   3   4      892.92      890.45    192.05 o 
 -13   3   4      177.36      135.01    117.62 o 
 -12   3   4     1375.13     1472.58    110.14 o 
 -11   3   4     1034.43      938.64    117.89 o 
 -10   3   4     2554.09     2401.05    121.92 o 
  -9   3   4      963.72      990.90     79.78 o 
  -8   3   4     5503.01     5813.46    196.80 o 
  -7   3   4     4805.56     4887.22    132.92 o 
  -6   3   4    17292.96    16838.64    515.93 o 
  -5   3   4     2461.77     2325.64     73.25 o 
  -4   3   4    11783.29    10916.72    277.41 o 
  -3   3   4       42.91       82.11     17.93 o 
  -2   3   4    47057.57    47043.19    837.30 o 
  -1   3   4     1222.91     1304.51     95.86 o 
   0   3   4     3563.09     3840.10    102.61 o 
   1   3   4     1033.99     1245.30     43.33 o 
   2   3   4    46672.73    48007.94    846.42 o 
   3   3   4       69.33      140.09     20.20 o 
   4   3   4    11495.10    10861.88    190.95 o 
   5   3   4     2674.37     2428.33     68.73 o 
   6   3   4    16562.16    16592.10    552.56 o 
   7   3   4     4635.29     4787.24    220.04 o 
   8   3   4     5592.72     5984.18    263.76 o 
   9   3   4     1061.87     1067.37     75.03 o 
  10   3   4     2653.21     2724.15    112.90 o 
  11   3   4     1011.89     1076.34     87.11 o 
  12   3   4     1149.89     1306.81     97.75 o 
  13   3   4      153.71      139.34     68.57 o 
  14   3   4      853.69      944.23    184.17 o 
 -16   4   4      274.47      374.05    168.96 o 
 -15   4   4      131.60      117.62    137.18 o 
 -14   4   4      707.59      495.21    157.28 o 
 -13   4   4     1403.41     1359.85    199.39 o 
 -12   4   4     2335.54     2653.91    141.30 o 
 -11   4   4      814.89      788.89     95.21 o 
 -10   4   4     1111.81     1071.00     91.70 o 
  -9   4   4     2947.10     2817.02    195.04 o 
  -8   4   4      294.34      229.57     41.29 o 
  -7   4   4     6060.35     5820.15    155.19 o 
  -6   4   4     2518.75     2507.30    103.01 o 
  -5   4   4     1740.22     1661.49    107.73 o 
  -4   4   4     1405.74     1610.95     59.71 o 
  -3   4   4     5644.27     5170.76    151.17 o 
  -2   4   4     9081.69     8508.29    189.47 o 
  -1   4   4     1653.15     1413.65     41.68 o 
   0   4   4     6479.61     5067.79    103.43 o 
   1   4   4     1682.02     1568.00     48.48 o 
   2   4   4     8546.20     8134.96    157.35 o 
   3   4   4     4884.03     4725.76     91.90 o 
   4   4   4     1163.97     1377.84     50.26 o 
   5   4   4     1940.85     1891.26     78.85 o 
   6   4   4     2567.76     2678.98     77.88 o 
   7   4   4     5882.95     6004.56    218.96 o 
   8   4   4      375.76      287.09     56.92 o 
   9   4   4     2994.35     2925.73    111.40 o 
  10   4   4     1194.90     1344.28     84.29 o 
  11   4   4      763.88      806.36     92.75 o 
  12   4   4     2440.90     2601.26    224.38 o 
  13   4   4     1347.42     1778.45    201.02 o 
  14   4   4      716.79      776.47    123.80 o 
  15   4   4      131.95      172.82     99.79 o 
  16   4   4      261.76      330.86    142.34 o 
 -16   5   4        8.32      -74.43    132.83 o 
 -15   5   4      634.97      421.32    167.88 o 
 -14   5   4      884.21      921.69    182.54 o 
 -13   5   4      228.10      170.86    129.30 o 
 -12   5   4     1332.90     1197.17    146.96 o 
 -11   5   4      988.85      961.77     95.17 o 
 -10   5   4     1367.68     1365.85    127.15 o 
  -9   5   4     1728.40     1831.69     84.71 o 
  -8   5   4     5846.85     5842.53    349.08 o 
  -7   5   4      232.64      215.88     47.75 o 
  -6   5   4        0.08       -6.31     28.75 o 
  -5   5   4     3583.73     3193.74    170.89 o 
  -4   5   4     3325.44     3048.56     91.37 o 
  -3   5   4     3267.80     2754.10     82.42 o 
  -2   5   4     6161.77     6264.96    148.27 o 
  -1   5   4    25964.36    24873.93    452.45 o 
   0   5   4      427.64      413.15     25.33 o 
   1   5   4    25840.01    24981.40    451.57 o 
   2   5   4     5855.44     6047.74    137.60 o 
   3   5   4     3356.74     3178.06    110.21 o 
   4   5   4     3357.71     3284.82     84.20 o 
   5   5   4     3650.29     3434.58     98.23 o 
   6   5   4        2.81      -35.08     23.38 o 
   7   5   4      234.11      197.56     38.39 o 
   8   5   4     5926.85     6379.05    277.70 o 
   9   5   4     1781.52     1885.08    107.77 o 
  10   5   4     1374.14     1520.17     88.98 o 
  11   5   4      924.58     1129.34    287.26 o 
  12   5   4     1409.03     1639.63    134.31 o 
  13   5   4      253.89      248.25     93.03 o 
  14   5   4      899.25     1185.20    264.72 o 
  15   5   4      708.05      820.29    130.25 o 
  16   5   4        8.73      -67.37    112.46 o 
 -15   6   4      328.25       99.96    151.31 o 
 -14   6   4      427.08      385.73    160.81 o 
 -13   6   4     1205.13      827.16    179.01 o 
 -12   6   4      152.24      212.65     76.38 o 
 -11   6   4      490.31      366.33     89.93 o 
 -10   6   4        3.87       50.57     45.67 o 
  -9   6   4      916.43     1048.57     72.16 o 
  -8   6   4       26.22       14.57     37.79 o 
  -7   6   4      115.94      104.14     37.94 o 
  -6   6   4     1856.68     1796.13    131.58 o 
  -5   6   4     1701.16     1736.83     69.34 o 
  -4   6   4     1673.35     1617.25     65.31 o 
  -3   6   4     2437.53     2230.08     94.60 o 
  -2   6   4      109.82       93.55     50.22 o 
  -1   6   4     1871.94     1520.78     49.50 o 
   0   6   4     8085.85     8951.83    177.09 o 
   1   6   4     1753.99     1537.30     45.25 o 
   2   6   4      135.59      235.17     24.49 o 
   3   6   4     2410.62     2428.29    152.91 o 
   4   6   4     2015.35     2056.68     61.74 o 
   5   6   4     1502.27     1735.77    150.48 o 
   6   6   4     1860.38     1876.57    132.24 o 
   7   6   4       76.79       49.71     26.78 o 
   8   6   4       73.75       21.44     42.72 o 
   9   6   4      795.43      985.45     82.51 o 
  10   6   4       39.44      -13.93     56.49 o 
  11   6   4      499.37      497.35     93.74 o 
  12   6   4      130.41       58.24     88.01 o 
  13   6   4     1253.52     1313.77    139.14 o 
  14   6   4      435.09      581.77    112.50 o 
  15   6   4      307.88      171.84    107.42 o 
 -15   7   4      392.07      504.71    180.64 o 
 -14   7   4        9.96      -24.45    131.20 o 
 -13   7   4      351.93      288.21    153.21 o 
 -12   7   4     1141.87     1324.60    122.65 o 
 -11   7   4      101.01       68.45     54.17 o 
 -10   7   4      595.74      593.27     66.11 o 
  -9   7   4      889.11      904.90     72.37 o 
  -8   7   4     1870.70     2183.44     94.69 o 
  -7   7   4      758.85      792.04     63.14 o 
  -6   7   4      968.68     1043.95     65.30 o 
  -5   7   4      400.99      460.99     51.99 o 
  -4   7   4     1655.40     1489.15     65.74 o 
  -3   7   4      828.50      924.97     53.57 o 
  -2   7   4      130.15      145.98     32.86 o 
  -1   7   4      787.80      733.01     47.47 o 
   0   7   4    10482.63     9617.54    191.87 o 
   1   7   4      741.00      640.37     38.31 o 
   2   7   4      101.77      184.65     43.21 o 
   3   7   4     1342.48     1303.71     66.88 o 
   4   7   4     1891.98     1839.52     92.57 o 
   5   7   4      366.76      551.11     73.74 o 
   6   7   4      972.72     1085.30     73.59 o 
   7   7   4      708.54      691.81     66.70 o 
   8   7   4     1845.83     2119.91    307.39 o 
   9   7   4      818.48      915.05     81.64 o 
  10   7   4      706.33      695.65     78.88 o 
  11   7   4      125.63      140.91     63.71 o 
  12   7   4     1209.11     1409.24    135.90 o 
  13   7   4      296.28      257.28    165.70 o 
  14   7   4       15.04      -59.04     86.35 o 
  15   7   4      399.42      419.02    200.74 o 
 -14   8   4      341.21      253.99    143.43 o 
 -13   8   4       96.84      -48.62    121.42 o 
 -12   8   4      124.73       98.42     57.68 o 
 -11   8   4      509.59      457.49     87.15 o 
 -10   8   4      667.23      837.19     78.22 o 
  -9   8   4     1216.58     1333.24     86.79 o 
  -8   8   4       12.13       31.60     43.17 o 
  -7   8   4      587.86      687.70     64.87 o 
  -6   8   4     4319.26     4528.24    139.37 o 
  -5   8   4     2404.52     2177.35    136.41 o 
  -4   8   4      271.79      202.89     59.48 o 
  -3   8   4        3.95        1.67     30.22 o 
  -2   8   4     6097.48     5645.42    175.59 o 
  -1   8   4     1179.06     1083.63     59.17 o 
   0   8   4      462.31      509.27     36.66 o 
   1   8   4     1213.76     1208.09     57.92 o 
   2   8   4     6366.31     6019.75    134.58 o 
   3   8   4       15.86       29.92     25.15 o 
   4   8   4      318.59      205.35     43.96 o 
   5   8   4     2476.55     2153.50     91.30 o 
   6   8   4     4482.78     4635.61    184.78 o 
   7   8   4      692.01      813.46    101.33 o 
   8   8   4        5.28       54.02     52.80 o 
   9   8   4     1286.62     1491.42    158.13 o 
  10   8   4      838.64      912.06     88.20 o 
  11   8   4      505.33      493.15     77.72 o 
  12   8   4      127.22      116.96     78.98 o 
  13   8   4       89.27       20.87     85.38 o 
  14   8   4      321.63      424.01    181.32 o 
 -14   9   4       92.81       66.55    152.94 o 
 -13   9   4       56.38     -120.34    126.04 o 
 -12   9   4      631.20      676.44    153.61 o 
 -11   9   4     1435.74     1465.69    100.34 o 
 -10   9   4      263.42      192.56     57.74 o 
  -9   9   4      197.44      243.74     63.31 o 
  -8   9   4     2295.35     2265.12    144.42 o 
  -7   9   4     1525.91     1489.36     82.37 o 
  -6   9   4      106.72       39.71     41.48 o 
  -5   9   4     1948.17     1911.57     84.36 o 
  -4   9   4      156.86      260.69     45.17 o 
  -3   9   4     1064.55     1079.59     73.33 o 
  -2   9   4     2217.37     2291.13     86.67 o 
  -1   9   4     2256.96     1979.55     64.84 o 
   0   9   4      938.53      942.08     97.28 o 
   1   9   4     1904.86     1687.50    154.29 o 
   2   9   4     2204.34     2363.78    124.93 o 
   3   9   4      965.10     1037.01     67.14 o 
   4   9   4      181.92      192.71     46.65 o 
   5   9   4     2027.58     1916.94    134.47 o 
   6   9   4       98.23       66.54     50.63 o 
   7   9   4     1527.87     1569.94     92.47 o 
   8   9   4     2120.37     2086.45    112.83 o 
   9   9   4      208.10      188.07     62.78 o 
  10   9   4      222.31      170.09     64.28 o 
  11   9   4     1399.31     1543.55    113.30 o 
  12   9   4      589.73      587.68     86.97 o 
  13   9   4       34.50      -16.74     67.78 o 
  14   9   4       91.50       41.18    111.65 o 
 -13  10   4      540.56      418.87    167.33 o 
 -12  10   4      109.43       -4.78     74.20 o 
 -11  10   4      187.86      134.35     63.94 o 
 -10  10   4     1505.75     1562.88     98.57 o 
  -9  10   4      716.00      713.68     76.47 o 
  -8  10   4       97.53       31.48     81.00 o 
  -7  10   4      235.79      213.79     55.97 o 
  -6  10   4     7624.70     7345.89    205.47 o 
  -5  10   4      288.17      385.46     56.18 o 
  -4  10   4       64.26      157.88     46.50 o 
  -3  10   4     1273.58     1171.70     70.48 o 
  -2  10   4     1991.64     1925.19     93.36 o 
  -1  10   4      526.14      677.88     48.03 o 
   0  10   4      886.38      915.10     62.61 o 
   1  10   4      430.06      593.09     70.87 o 
   2  10   4     2006.45     2112.61    136.77 o 
   3  10   4     1251.93     1248.72     77.22 o 
   4  10   4       36.71       16.03     61.72 o 
   5  10   4      302.18      218.99     63.95 o 
   6  10   4     7719.26     7671.14    233.10 o 
   7  10   4      230.29      254.91     60.55 o 
   8  10   4      109.29       78.71     58.55 o 
   9  10   4      678.27      780.16     85.73 o 
  10  10   4     1405.90     1441.23    144.80 o 
  11  10   4      216.12      168.19     71.23 o 
  12  10   4      124.55      100.39     70.74 o 
  13  10   4      485.69      456.30     87.61 o 
 -12  11   4      441.25      490.96    185.26 o 
 -11  11   4      500.64      483.74     81.26 o 
 -10  11   4     1060.68     1107.83     99.13 o 
  -9  11   4      472.03      327.01     68.26 o 
  -8  11   4      437.12      433.24     69.20 o 
  -7  11   4      246.64      178.81     57.29 o 
  -6  11   4      625.33      710.50     72.30 o 
  -5  11   4      829.61      819.74     72.65 o 
  -4  11   4     1473.37     1391.73     82.52 o 
  -3  11   4      763.04      959.54     72.63 o 
  -2  11   4       90.34       72.24     46.41 o 
  -1  11   4     2022.04     1870.07    151.85 o 
   0  11   4     2581.05     2599.81    126.77 o 
   1  11   4     2047.04     2034.51    305.06 o 
   2  11   4      159.41       91.28     85.98 o 
   3  11   4      752.62      822.16     71.70 o 
   4  11   4     1641.64     1524.59     86.61 o 
   5  11   4      720.93      640.95     94.41 o 
   6  11   4      666.20      641.57     73.11 o 
   7  11   4      248.92      127.92     59.54 o 
   8  11   4      513.35      603.82    153.21 o 
   9  11   4      433.20      463.93     80.04 o 
  10  11   4     1057.07     1172.58    104.76 o 
  11  11   4      570.05      471.60     86.30 o 
  12  11   4      443.99      487.01    156.41 o 
 -11  12   4      309.35      250.45     97.77 o 
 -10  12   4      145.84      162.75    103.59 o 
  -9  12   4      317.81      201.30     87.07 o 
  -8  12   4       25.74      -74.06     49.37 o 
  -7  12   4      209.29      145.95     61.77 o 
  -6  12   4       39.39        9.91     50.47 o 
  -5  12   4      887.74      994.54     83.60 o 
  -4  12   4     1594.65     1499.29     87.16 o 
  -3  12   4      387.34      401.54    112.32 o 
  -2  12   4      202.54      218.95     61.06 o 
  -1  12   4     1633.24     1494.39     99.11 o 
   0  12   4      689.84      726.44     86.80 o 
   1  12   4     1645.52     1725.42    113.82 o 
   2  12   4      305.42      324.07     94.12 o 
   3  12   4      403.13      577.33    130.93 o 
   4  12   4     1393.53     1441.60    106.36 o 
   5  12   4      955.36      998.66    100.35 o 
   6  12   4       68.39       -8.91     53.46 o 
   7  12   4      222.45      150.96     63.12 o 
   8  12   4        3.14      -86.52     57.68 o 
   9  12   4      349.41      376.91     77.70 o 
  10  12   4      137.16      112.90     72.29 o 
  11  12   4      272.23      303.51    108.48 o 
 -10  13   4       66.41      -61.34     58.94 o 
  -9  13   4       20.68      -16.60     63.04 o 
  -8  13   4        5.68      -81.10     54.07 o 
  -7  13   4       17.48      -77.38     51.59 o 
  -6  13   4      528.53      507.46    185.36 o 
  -5  13   4      607.09      662.73    143.97 o 
  -4  13   4      269.38      240.13     76.83 o 
  -3  13   4      213.41      263.06     73.49 o 
  -2  13   4      119.13       16.86     62.11 o 
  -1  13   4     1385.46     1399.43    114.25 o 
   0  13   4        2.03       24.33     62.72 o 
   1  13   4     1309.56     1286.37    110.99 o 
   2  13   4       90.32      106.29     69.41 o 
   3  13   4      220.36      258.75     74.18 o 
   4  13   4      230.10      363.85     78.55 o 
   5  13   4      577.63      559.28    167.47 o 
   6  13   4      520.72      381.73    184.31 o 
   7  13   4        8.30      -52.36     72.32 o 
   8  13   4        1.22      -40.99     65.72 o 
   9  13   4       19.77      -15.03     64.38 o 
  10  13   4       60.33      -26.50     70.03 o 
  -9  14   4       36.41        0.53     64.13 o 
  -8  14   4      118.56      133.04     82.83 o 
  -7  14   4      288.78      249.72     86.28 o 
  -6  14   4      140.26      156.24     78.17 o 
  -5  14   4       29.57      -90.31     70.31 o 
  -4  14   4      209.35      134.20     76.51 o 
  -3  14   4      411.11      555.19     96.07 o 
  -2  14   4      286.33      281.53     82.08 o 
  -1  14   4      239.76      279.11     82.42 o 
   0  14   4      444.67      546.44     90.53 o 
   1  14   4      193.60      216.45     76.91 o 
   2  14   4      315.47      369.00     87.61 o 
   3  14   4      372.37      430.97     87.18 o 
   4  14   4      163.54       85.43     92.22 o 
   5  14   4       22.98       25.16     72.01 o 
   6  14   4      136.78      -35.46    178.61 o 
   7  14   4      248.36      170.01     90.98 o 
   8  14   4      142.62      137.53     89.34 o 
   9  14   4       45.11       -8.28     85.03 o 
  -7  15   4      236.18      159.29     88.38 o 
  -6  15   4      165.42      165.15     87.48 o 
  -5  15   4      161.18      161.96     83.03 o 
  -4  15   4       51.26       16.43     77.39 o 
  -3  15   4       65.89       33.14     75.67 o 
  -2  15   4      328.71      377.96     93.42 o 
  -1  15   4      179.62      206.55     85.44 o 
   0  15   4        2.32      -19.25     67.90 o 
   1  15   4      171.78      257.26     83.46 o 
   2  15   4      356.48      468.27     98.48 o 
   3  15   4       63.75       22.24     75.85 o 
   4  15   4       43.26      -99.06     85.43 o 
   5  15   4      211.39      200.61    205.23 o 
   6  15   4      127.96      147.75    142.07 o 
   7  15   4      211.93       69.75     91.39 o 
  -5  16   4       58.30     -107.46     76.60 o 
  -4  16   4      127.34       70.70    101.87 o 
  -3  16   4       34.43      -46.67    115.31 o 
  -2  16   4      108.08        4.40     77.90 o 
  -1  16   4      128.70      190.25     81.17 o 
   0  16   4      904.84     1066.77    120.45 o 
   1  16   4      122.55       99.74     86.30 o 
   2  16   4      108.84       25.37     77.70 o 
   3  16   4       41.52      -64.21     82.17 o 
   4  16   4      123.82       94.11     83.53 o 
   5  16   4       83.16       48.25     88.28 o 
   0  17   4       63.87        1.33     85.16 o 
   1   0   5     1692.90     1203.51     70.76 o 
   2   0   5    12773.99    12943.98    348.38 o 
   3   0   5        9.88       68.95     35.59 o 
   4   0   5     1345.31      787.17     49.93 o 
   5   0   5     2025.88     1772.51    178.88 o 
   6   0   5    14121.98    15979.02    451.01 o 
   7   0   5     5270.70     5359.61    188.97 o 
   8   0   5     2020.07     1999.13    108.50 o 
   9   0   5      460.56      332.25     67.40 o 
  10   0   5      871.96      700.32     85.45 o 
  11   0   5      794.49      731.54     92.85 o 
  12   0   5      435.63      422.58     86.93 o 
  13   0   5     2902.55     3034.52    179.56 o 
  14   0   5      213.14      202.91     84.13 o 
  15   0   5        4.79      -90.85     73.70 o 
  16   0   5       27.66      -96.00     64.00 o 
 -16   1   5      114.37       72.34     77.47 o 
 -15   1   5      354.15      350.19     91.31 o 
 -14   1   5     1333.03     1242.22    271.10 o 
 -13   1   5      590.00      556.60     94.21 o 
 -12   1   5      259.66      177.99     69.64 o 
 -11   1   5      152.95      -14.94     82.58 o 
 -10   1   5     1554.66     1287.86    145.87 o 
  -9   1   5      346.59      235.79     88.83 o 
  -8   1   5    10412.38    10107.05    455.82 o 
  -7   1   5      313.07      271.92     74.70 o 
  -6   1   5     5669.63     4997.26    174.09 o 
  -5   1   5     2044.03     1780.55    122.38 o 
  -4   1   5     7102.78     6552.70    246.72 o 
  -3   1   5     4809.59     6005.75    212.82 o 
  -2   1   5    26281.63    26134.54    556.92 o 
  -1   1   5     2272.92     3772.60    133.05 o 
   0   1   5     8297.49     6652.48    146.10 o 
   1   1   5     1706.76     2887.36     90.34 o 
   2   1   5    26624.82    27263.10    571.60 o 
   3   1   5     5418.49     7100.32    200.82 o 
   4   1   5     8183.26     7838.90    224.17 o 
   5   1   5     1974.27     1627.72     75.83 o 
   6   1   5     5962.62     5940.95    193.58 o 
   7   1   5      229.02      339.01     55.99 o 
   8   1   5    10587.60    11401.25    349.10 o 
   9   1   5      330.75      240.10     92.77 o 
  10   1   5     1539.83     1469.49    103.23 o 
  11   1   5       84.16       -5.78     59.70 o 
  12   1   5      202.28      167.45     75.13 o 
  13   1   5      496.85      729.60    104.24 o 
  14   1   5     1401.00     1528.74    140.27 o 
  15   1   5      354.30      293.62     94.25 o 
  16   1   5       90.82       16.92     79.50 o 
 -16   2   5      273.81      116.42     77.00 o 
 -15   2   5      226.72       18.04     73.27 o 
 -14   2   5      664.75      503.78    126.72 o 
 -13   2   5      438.17      480.81    138.81 o 
 -12   2   5     1324.44     1385.93    187.16 o 
 -11   2   5     1567.57     1620.36    190.97 o 
 -10   2   5       19.42      -48.08     75.79 o 
  -9   2   5     1339.49     1115.64    142.88 o 
  -8   2   5      892.69      921.05     69.80 o 
  -7   2   5    16668.15    17096.82    743.08 o 
  -6   2   5     2248.26     2108.39     89.74 o 
  -5   2   5     2205.55     1990.04     62.90 o 
  -4   2   5     1791.70     1691.57     47.41 o 
  -3   2   5     9557.87     8949.34    168.80 o 
  -2   2   5    38042.41    43175.18    907.05 o 
  -1   2   5     2442.26     2590.62     58.14 o 
   0   2   5     1085.66      904.68     27.11 o 
   1   2   5     2361.51     2809.40    143.15 o 
   2   2   5    38569.25    43784.54   1444.67 o 
   3   2   5     8828.88     8511.61    197.05 o 
   4   2   5     1755.16     1704.68     66.31 o 
   5   2   5     2343.03     2099.24     72.15 o 
   6   2   5     2456.61     2372.74     85.11 o 
   7   2   5    15972.77    16940.65    811.38 o 
   8   2   5      900.16     1022.80     69.78 o 
   9   2   5     1378.79     1302.26     79.61 o 
  10   2   5       14.62      -37.63     41.55 o 
  11   2   5     1304.98     1437.36     93.54 o 
  12   2   5     1329.00     1272.04    318.23 o 
  13   2   5      467.37      591.56     99.10 o 
  14   2   5      657.42      460.26    104.53 o 
  15   2   5      211.74      115.95     87.77 o 
 -16   3   5      131.23       37.42     97.38 o 
 -15   3   5     1208.73     1056.42    205.09 o 
 -14   3   5      277.89      271.64    151.58 o 
 -13   3   5     1842.74     1884.67    202.37 o 
 -12   3   5      784.20      646.24    145.60 o 
 -11   3   5      122.01       80.77     55.83 o 
 -10   3   5     1206.46     1254.10    253.99 o 
  -9   3   5      422.63      414.16     78.23 o 
  -8   3   5      409.81      437.43     59.20 o 
  -7   3   5     1943.47     1966.09     84.15 o 
  -6   3   5      563.05      635.51     42.42 o 
  -5   3   5     3177.81     3093.58     88.16 o 
  -4   3   5     1956.26     1431.84     49.72 o 
  -3   3   5      313.66      298.53     41.56 o 
  -2   3   5    12590.13    14078.09    258.51 o 
  -1   3   5    50753.12    55109.18    971.43 o 
   0   3   5    19325.66    22143.99    398.89 o 
   1   3   5    51308.48    56753.15   1140.18 o 
   2   3   5    11793.25    13556.77    253.55 o 
   3   3   5      597.02      441.12     26.90 o 
   4   3   5     1732.76     1244.34     76.11 o 
   5   3   5     3364.52     3130.64     82.06 o 
   6   3   5      455.91      487.03     46.97 o 
   7   3   5     1828.97     1831.65     80.01 o 
   8   3   5      412.87      428.86     52.89 o 
   9   3   5      338.94      377.11     73.45 o 
  10   3   5     1327.40     1445.97    180.43 o 
  11   3   5       73.43      113.98     53.95 o 
  12   3   5      657.16      846.39     85.16 o 
  13   3   5     1860.23     1878.71    112.82 o 
 -16   4   5      222.11      150.42     73.74 o 
 -15   4   5      103.21      149.69    118.44 o 
 -14   4   5      602.60      663.08    166.52 o 
 -13   4   5      239.48      264.31    131.75 o 
 -12   4   5      239.56      391.71    128.76 o 
 -11   4   5      122.24       71.33     58.04 o 
 -10   4   5      607.57      547.82     73.90 o 
  -9   4   5       63.41       -3.75     49.44 o 
  -8   4   5     2350.69     2552.52    182.90 o 
  -7   4   5     1514.17     1680.14     70.18 o 
  -6   4   5     2104.67     1973.69     72.44 o 
  -5   4   5      557.61      466.07     37.74 o 
  -4   4   5      528.39      523.20     36.35 o 
  -3   4   5       61.42        5.60     22.83 o 
  -2   4   5     1901.76     1929.07     96.88 o 
  -1   4   5     1786.34     2048.34     53.13 o 
   0   4   5     2664.52     2993.74    204.11 o 
   1   4   5     1711.95     2169.36     64.65 o 
   2   4   5     1938.59     2100.14     52.08 o 
   3   4   5       43.49       47.39     14.56 o 
   4   4   5      769.18      927.51     45.49 o 
   5   4   5      526.47      507.86     31.53 o 
   6   4   5     2447.27     2402.38    106.92 o 
   7   4   5     1683.38     1842.96     67.45 o 
   8   4   5     2363.22     2571.23    110.80 o 
   9   4   5       77.70        7.08     41.86 o 
  10   4   5      740.69      688.30     70.12 o 
  11   4   5      120.75       29.30     54.94 o 
  12   4   5      301.04      287.05     90.94 o 
  13   4   5      178.61      304.78    143.70 o 
  15   4   5      120.04      196.40    141.80 o 
  16   4   5      214.52      253.44    140.44 o 
 -15   5   5      488.03      544.92    172.77 o 
 -14   5   5     1956.74     1699.40    225.74 o 
 -13   5   5      302.32      183.09    125.77 o 
 -12   5   5      772.96      585.12    148.86 o 
 -11   5   5      381.53      342.45     75.17 o 
 -10   5   5     1175.06     1050.30     90.00 o 
  -9   5   5        1.86      -51.49     34.33 o 
  -8   5   5      794.59      834.88     82.50 o 
  -7   5   5       15.63       -8.06     30.56 o 
  -6   5   5      131.56      131.34     31.89 o 
  -5   5   5     5777.71     5423.21    209.91 o 
  -4   5   5      357.21      309.70     34.50 o 
  -3   5   5     2725.31     2600.13     77.84 o 
  -2   5   5     2652.49     2542.60     87.75 o 
  -1   5   5     9685.16    10785.53    215.79 o 
   0   5   5     2805.62     3142.40     73.63 o 
   1   5   5    10012.17    11144.64    213.53 o 
   2   5   5     3099.43     3130.42     69.67 o 
   3   5   5     2285.15     2411.66     67.79 o 
   4   5   5      194.43      192.37     25.46 o 
   5   5   5     5576.14     5396.73    211.23 o 
   6   5   5      150.59      205.54     28.10 o 
   7   5   5       12.60       -0.42     25.04 o 
   8   5   5      854.04      787.12     49.07 o 
   9   5   5        3.08      -45.60     30.40 o 
  10   5   5     1080.95     1118.48     83.01 o 
  11   5   5      396.07      331.36    127.13 o 
  12   5   5      838.84      778.83    110.54 o 
  13   5   5      285.12      234.35    117.21 o 
  14   5   5     2032.24     2038.17    154.68 o 
  15   5   5      501.97      791.30    189.61 o 
 -15   6   5       62.73      106.48    150.76 o 
 -14   6   5       99.18      -35.31    137.72 o 
 -13   6   5      534.44      502.54    154.29 o 
 -12   6   5      354.08      217.59    133.11 o 
 -11   6   5      580.52      719.90    228.59 o 
 -10   6   5      286.65      241.73     53.77 o 
  -9   6   5     4638.91     4777.17    213.26 o 
  -8   6   5      285.99      288.86     46.76 o 
  -7   6   5     6808.23     6283.60    238.10 o 
  -6   6   5      927.28      929.55     56.63 o 
  -5   6   5    14725.57    15576.09    348.25 o 
  -4   6   5     2720.40     2801.53    126.18 o 
  -3   6   5      257.20      172.32     32.52 o 
  -2   6   5     2091.22     2405.65    114.25 o 
  -1   6   5     9398.59    10072.81    199.24 o 
   0   6   5      331.28      522.16     49.85 o 
   1   6   5     9216.87    10184.84    197.48 o 
   2   6   5     2083.92     2588.93     63.23 o 
   3   6   5      433.07      475.21     59.51 o 
   4   6   5     2593.67     2746.57    142.56 o 
   5   6   5    14522.19    15728.86    603.55 o 
   6   6   5      986.13     1081.79     64.69 o 
   7   6   5     7260.37     7212.93    503.79 o 
   8   6   5      333.20      393.83     85.32 o 
   9   6   5     4356.52     4550.52    550.04 o 
  10   6   5      301.93      190.87     60.99 o 
  11   6   5      614.64      836.02    202.37 o 
  12   6   5      319.22      219.31     87.27 o 
  13   6   5      503.32      538.22    109.57 o 
  14   6   5      104.31       36.17     93.03 o 
  15   6   5       55.22     -135.55    117.89 o 
 -15   7   5      479.56      480.27    173.58 o 
 -14   7   5      180.88       53.24    141.53 o 
 -13   7   5      409.20      459.89    163.53 o 
 -12   7   5     1676.60     1752.92    221.93 o 
 -11   7   5        5.58       21.72     50.35 o 
 -10   7   5     1838.48     1786.48     91.99 o 
  -9   7   5     1237.70     1344.71     80.89 o 
  -8   7   5     2273.22     2230.91     93.43 o 
  -7   7   5      464.49      559.99     58.17 o 
  -6   7   5     3809.22     3457.37    149.80 o 
  -5   7   5     1210.45     1211.38     62.52 o 
  -4   7   5     2769.71     3045.66    138.81 o 
  -3   7   5     1896.36     1800.65     82.45 o 
  -2   7   5     4830.04     4508.35    176.12 o 
  -1   7   5      458.17      380.32     33.92 o 
   0   7   5     7747.86     9810.80    195.95 o 
   1   7   5      409.53      375.46     43.84 o 
   2   7   5     4871.67     4752.50    110.53 o 
   3   7   5     1981.66     2019.71    161.93 o 
   4   7   5     2766.53     3263.86    234.19 o 
   5   7   5     1334.14     1459.28     91.91 o 
   6   7   5     3974.99     3882.61    190.83 o 
   7   7   5      430.41      468.06     60.84 o 
   8   7   5     2128.27     2138.45    204.52 o 
   9   7   5     1418.87     1589.17    122.37 o 
  10   7   5     2143.10     2294.22    253.08 o 
  11   7   5       23.96       46.93     55.55 o 
  12   7   5     1759.70     1886.94    140.64 o 
  13   7   5      433.56      405.77    104.51 o 
  14   7   5      181.03      146.44     99.09 o 
  15   7   5      479.00      676.94    168.42 o 
 -14   8   5        9.88     -123.05    128.49 o 
 -13   8   5      522.25      393.07    156.74 o 
 -12   8   5      284.21      213.78    137.45 o 
 -11   8   5     1196.22     1233.61    122.47 o 
 -10   8   5      261.44      212.39     71.45 o 
  -9   8   5     1438.32     1381.50     81.71 o 
  -8   8   5     4646.34     4407.48    143.51 o 
  -7   8   5     3518.32     3727.15    160.43 o 
  -6   8   5      864.69      996.45     68.68 o 
  -5   8   5     1640.92     1501.42     71.02 o 
  -4   8   5      718.75      653.89     53.77 o 
  -3   8   5     1011.70      937.84     58.67 o 
  -2   8   5     1544.71     1439.98     55.95 o 
  -1   8   5     2598.95     2417.82     71.96 o 
   0   8   5     4306.60     4073.77     99.02 o 
   1   8   5     2751.44     2738.23    148.91 o 
   2   8   5     1527.91     1409.11     60.16 o 
   3   8   5     1088.30     1035.99     54.28 o 
   4   8   5      806.91      730.46     60.47 o 
   5   8   5     1678.26     1734.18    102.57 o 
   6   8   5      909.17      983.00     74.94 o 
   7   8   5     3511.00     3773.86    391.57 o 
   8   8   5     4652.69     4554.81    327.02 o 
   9   8   5     1432.48     1406.14     95.29 o 
  10   8   5      260.71      139.62     60.41 o 
  11   8   5     1237.94     1512.31    113.98 o 
  12   8   5      279.86      305.13     78.13 o 
  13   8   5      533.09      245.17     99.65 o 
  14   8   5        5.02     -121.52     84.03 o 
 -14   9   5      480.28      213.51    142.88 o 
 -13   9   5      143.49        1.09    130.93 o 
 -12   9   5      283.06      170.86    146.69 o 
 -11   9   5      277.05      279.53     67.44 o 
 -10   9   5     1178.08     1123.24    117.75 o 
  -9   9   5       43.89       89.52     48.88 o 
  -8   9   5      140.28       94.13     51.02 o 
  -7   9   5      731.04      697.68     69.79 o 
  -6   9   5     2347.83     2342.71    284.42 o 
  -5   9   5     4068.55     3888.59    133.88 o 
  -4   9   5     2389.85     2304.27     90.74 o 
  -3   9   5      897.53      899.71     62.40 o 
  -2   9   5     3578.99     3416.10     94.22 o 
  -1   9   5      982.90      914.23     49.78 o 
   0   9   5     8997.02     8778.18    183.92 o 
   1   9   5      927.41      926.40     55.36 o 
   2   9   5     3805.41     3723.05    142.72 o 
   3   9   5      738.60      692.36     72.03 o 
   4   9   5     2395.57     2183.54    115.68 o 
   5   9   5     4074.15     4064.15    206.72 o 
   6   9   5     2206.20     2361.04    199.87 o 
   7   9   5      725.01      716.06     76.26 o 
   8   9   5      167.73      270.15     61.05 o 
   9   9   5       57.70        1.25     54.89 o 
  10   9   5     1038.53     1169.12     99.73 o 
  11   9   5      214.36      144.22     70.92 o 
  12   9   5      289.91      301.77     78.59 o 
  13   9   5      144.58      -12.32     85.66 o 
  14   9   5      451.56      508.03    127.15 o 
 -13  10   5      165.10      112.19    139.90 o 
 -12  10   5      459.98      289.30    153.21 o 
 -11  10   5      174.72      218.90     67.53 o 
 -10  10   5       99.01      115.24     59.65 o 
  -9  10   5     1085.36     1048.32     87.05 o 
  -8  10   5       39.12       43.16     50.71 o 
  -7  10   5      932.43      986.73     86.98 o 
  -6  10   5      461.68      678.94     69.15 o 
  -5  10   5      622.82      678.29     66.05 o 
  -4  10   5     3853.86     3749.05    131.85 o 
  -3  10   5     1896.51     1868.13     93.73 o 
  -2  10   5      271.37      340.02     39.51 o 
  -1  10   5      415.93      482.72     69.48 o 
   0  10   5     4881.01     5315.91    150.30 o 
   1  10   5      386.27      541.79    150.90 o 
   2  10   5      216.16      226.62     60.01 o 
   3  10   5     1785.68     1679.71    101.43 o 
   4  10   5     3611.36     3576.32    274.36 o 
   5  10   5      595.62      581.32     69.40 o 
   6  10   5      569.11      681.44     75.80 o 
   7  10   5     1057.78     1256.01     89.20 o 
   8  10   5       17.35      -42.83     50.41 o 
   9  10   5     1019.87     1011.42     93.35 o 
  10  10   5      131.21      166.73     70.83 o 
  11  10   5      134.56      191.10     74.03 o 
  12  10   5      432.42      487.94     91.28 o 
  13  10   5      145.86       48.45     74.83 o 
 -12  11   5       35.46      -17.39    135.01 o 
 -11  11   5      284.66      233.55    161.22 o 
 -10  11   5      227.92      537.66     79.86 o 
  -9  11   5      293.02      207.27     63.19 o 
  -8  11   5       50.92      -20.31     75.12 o 
  -7  11   5      182.02       79.64     53.49 o 
  -6  11   5      417.49      529.68     66.55 o 
  -5  11   5     3218.95     2909.41    114.50 o 
  -4  11   5      343.30      234.82     53.23 o 
  -3  11   5      777.60      871.00     59.08 o 
  -2  11   5      294.84      264.60     50.92 o 
  -1  11   5     4329.50     4226.39    164.19 o 
   0  11   5      920.04      855.74    123.33 o 
   1  11   5     4729.85     4938.12    183.82 o 
   2  11   5      311.94      333.50     71.20 o 
   3  11   5      597.38      643.54     82.40 o 
   4  11   5      334.72      211.21     69.03 o 
   5  11   5     3299.32     3229.76    126.72 o 
   6  11   5      368.06      472.94     69.88 o 
   7  11   5      197.91      173.57     61.53 o 
   8  11   5       46.38       16.67     58.31 o 
   9  11   5      253.41      240.60     71.24 o 
  10  11   5      251.47      318.96     86.36 o 
  11  11   5      209.04      355.28     80.71 o 
  12  11   5       39.73       27.48     87.07 o 
 -11  12   5      369.06      584.97    151.31 o 
 -10  12   5       53.10       -3.08     61.87 o 
  -9  12   5      511.63      440.98     79.49 o 
  -8  12   5      123.86      116.73     62.67 o 
  -7  12   5      813.79      834.15    107.74 o 
  -6  12   5      121.30      122.18     77.17 o 
  -5  12   5     1414.36     1497.03     92.85 o 
  -4  12   5      231.69      307.66     59.42 o 
  -3  12   5      311.38      245.28     74.16 o 
  -2  12   5       30.74      -49.59     56.46 o 
  -1  12   5      586.11      504.57     79.40 o 
   0  12   5      638.02      778.42    143.43 o 
   1  12   5      523.86      407.40     77.28 o 
   2  12   5       63.73       52.37     62.07 o 
   3  12   5      283.85      300.45     68.68 o 
   4  12   5      194.25      208.00     71.83 o 
   5  12   5     1246.00     1319.36    130.80 o 
   6  12   5      163.81      148.42     72.99 o 
   7  12   5      802.90      924.57     88.40 o 
   8  12   5      157.99      115.25     67.89 o 
   9  12   5      461.90      294.25     75.63 o 
  10  12   5       36.19      -87.78     63.26 o 
  11  12   5      354.62      491.58    161.84 o 
 -10  13   5      403.76      249.50     75.60 o 
  -9  13   5       23.28      -91.84     61.22 o 
  -8  13   5      226.89      126.13     67.80 o 
  -7  13   5        6.77      -78.23     52.15 o 
  -6  13   5      383.65      437.64     69.23 o 
  -5  13   5       47.21       -8.01     63.96 o 
  -4  13   5      389.04      400.56     82.24 o 
  -3  13   5      277.57      320.41     72.09 o 
  -2  13   5      920.10     1119.02    106.81 o 
  -1  13   5       29.81      -17.11     58.04 o 
   0  13   5      803.17      783.58    132.83 o 
   1  13   5       21.20       45.90     58.68 o 
   2  13   5      987.53     1053.65    158.37 o 
   3  13   5      358.53      389.57     79.80 o 
   4  13   5      262.99      363.24     84.45 o 
   5  13   5       44.70      -23.76     69.72 o 
   6  13   5      340.49      298.00     83.86 o 
   7  13   5       18.25       22.40     78.67 o 
   8  13   5      192.43      110.77     84.52 o 
   9  13   5       33.94      -66.46     79.05 o 
  10  13   5      390.90      332.17    107.57 o 
  -9  14   5      261.48      332.50     80.89 o 
  -8  14   5       85.43       89.55     83.96 o 
  -7  14   5      230.66      219.65    146.55 o 
  -6  14   5      420.11      462.43     95.27 o 
  -5  14   5       68.11       92.96     78.35 o 
  -4  14   5       99.75        7.08     88.42 o 
  -3  14   5      838.98      880.55    105.62 o 
  -2  14   5      193.88      308.68     83.78 o 
  -1  14   5      337.33      277.32     82.68 o 
   0  14   5       34.98       32.04    104.31 o 
   1  14   5      358.49      283.09     85.43 o 
   2  14   5      190.59      164.63     73.37 o 
   3  14   5      924.35      876.67    107.94 o 
   4  14   5       71.47      -54.37     69.40 o 
   5  14   5      100.02      194.42     83.21 o 
   6  14   5      407.69      410.44    100.37 o 
   7  14   5      261.86      361.77    102.27 o 
   8  14   5       72.08       82.66     84.34 o 
   9  14   5      234.39      214.38     98.05 o 
  -7  15   5       83.55      -38.65     78.64 o 
  -6  15   5       10.28      -10.09     71.73 o 
  -5  15   5      162.74      144.77     85.86 o 
  -4  15   5      485.04      334.23     87.53 o 
  -3  15   5      364.80      450.64     92.97 o 
  -2  15   5      176.52       49.02     78.27 o 
  -1  15   5      252.50      169.58     75.94 o 
   0  15   5       71.90      -11.26     71.04 o 
   1  15   5      279.78      212.34     81.74 o 
   2  15   5      160.80       85.32     78.53 o 
   3  15   5      301.28      395.49     88.87 o 
   4  15   5      465.41      448.15     97.10 o 
   5  15   5      148.98      162.61     85.43 o 
   6  15   5       15.21      -89.72     73.92 o 
   7  15   5       82.48     -127.03     84.69 o 
  -5  16   5      160.78       -9.90     80.45 o 
  -4  16   5      321.72      251.66     95.09 o 
  -3  16   5       63.20       65.66     83.59 o 
  -2  16   5      413.33      407.52     98.24 o 
  -1  16   5      308.96      290.13    129.71 o 
   0  16   5      320.31      491.72     99.59 o 
   1  16   5      334.76      306.75    178.33 o 
   2  16   5      469.76      385.28     93.45 o 
   3  16   5       68.94      113.74     80.57 o 
   4  16   5      324.96      391.49    105.53 o 
   5  16   5      132.90       -5.06     83.21 o 
   0   0   6    57353.07    55259.96   2001.47 o 
   1   0   6      341.08      126.51     41.02 o 
   2   0   6    22255.41    24065.29    631.99 o 
   3   0   6     1284.39     1440.15     63.48 o 
   4   0   6     4584.19     4289.83    256.98 o 
   5   0   6     1357.76     1142.76     68.74 o 
   6   0   6    11943.67    12597.25    448.76 o 
   7   0   6       71.05      121.60     46.53 o 
   8   0   6      968.73      917.43     99.15 o 
   9   0   6      550.07      455.64     77.15 o 
  10   0   6      372.33      422.64     78.73 o 
  11   0   6       74.74       72.14     61.18 o 
  12   0   6        5.17       18.92     63.49 o 
  13   0   6       35.64      165.80     81.38 o 
  14   0   6     3223.04     3459.59    183.63 o 
  15   0   6       32.16      -75.17     75.53 o 
  16   0   6        8.35      -18.11     82.73 o 
 -16   1   6      171.66       52.06     85.29 o 
 -15   1   6      527.00      427.91    102.71 o 
 -14   1   6      832.24      742.79    171.27 o 
 -13   1   6       11.58       60.46     74.45 o 
 -12   1   6      533.06      585.47     92.98 o 
 -11   1   6      115.07       61.51     63.55 o 
 -10   1   6     1236.00      934.10     96.81 o 
  -9   1   6      395.56      247.42     66.84 o 
  -8   1   6     6456.06     6795.09    235.23 o 
  -7   1   6     8292.34     7869.75    255.73 o 
  -6   1   6      107.56       72.21     45.77 o 
  -5   1   6     5058.33     4446.67    117.22 o 
  -4   1   6     2861.73     3395.79    139.70 o 
  -3   1   6    10738.43    11174.53    203.63 o 
  -2   1   6     8725.81     8740.02    193.63 o 
  -1   1   6    11194.35    13312.27    244.28 o 
   0   1   6    22712.80    23570.37    490.96 o 
   1   1   6    11363.46    13554.36    287.12 o 
   2   1   6     9095.64     8994.40    199.65 o 
   3   1   6     9375.44    10189.83    353.41 o 
   4   1   6     2467.03     3167.51    114.19 o 
   5   1   6     5404.31     4990.87    163.26 o 
   6   1   6      172.26      134.50     38.75 o 
   7   1   6     7673.83     7434.48    239.81 o 
   8   1   6     6556.93     6849.77    234.92 o 
   9   1   6      425.04      375.75     73.75 o 
  10   1   6     1341.12     1257.94    102.07 o 
  11   1   6      165.96      199.12     70.38 o 
  12   1   6      553.61      593.26    149.00 o 
  13   1   6       19.20      -20.37     73.53 o 
  14   1   6      830.88      838.86    117.68 o 
  15   1   6      566.93      494.50    106.83 o 
  16   1   6      142.48       62.31     93.17 o 
 -16   2   6      201.54       74.92     79.18 o 
 -15   2   6      105.06      115.78     79.55 o 
 -14   2   6      193.40       48.85     77.71 o 
 -13   2   6     3202.06     2850.69    267.71 o 
 -12   2   6      131.32      137.76     75.38 o 
 -11   2   6      321.11      222.63     68.86 o 
 -10   2   6      524.78      586.64     60.72 o 
  -9   2   6     4361.69     4575.15    219.19 o 
  -8   2   6     1469.42     1382.11     69.10 o 
  -7   2   6     2823.00     2938.15     97.46 o 
  -6   2   6     4134.37     4215.93    149.89 o 
  -5   2   6     2390.90     2415.54     62.59 o 
  -4   2   6     1978.83     1782.83     47.34 o 
  -3   2   6     6853.99     6816.04    129.44 o 
  -2   2   6    13495.36    14338.58    260.20 o 
  -1   2   6    66600.73    70626.51   1242.22 o 
   0   2   6     3424.71     3370.32     72.12 o 
   1   2   6    67717.63    70342.97   1235.98 o 
   2   2   6    13220.12    13749.09    300.73 o 
   3   2   6     5606.02     5984.92    170.20 o 
   4   2   6     1684.87     1446.05     74.70 o 
   5   2   6     2198.10     2148.23     90.36 o 
   6   2   6     4473.78     4851.38    163.27 o 
   7   2   6     2653.70     2999.37    125.04 o 
   8   2   6     1637.33     1524.92    104.58 o 
   9   2   6     3976.03     4345.27    272.05 o 
  10   2   6      503.08      540.64     81.61 o 
  11   2   6      336.47      303.99     88.83 o 
  12   2   6      188.55      223.53     77.57 o 
  13   2   6     3002.62     3145.11    169.66 o 
  14   2   6      209.92      102.85     81.86 o 
  15   2   6      110.41       37.80     95.48 o 
 -16   3   6       52.98      -18.21     72.94 o 
 -15   3   6      280.32      304.51     88.03 o 
 -14   3   6      381.78      351.67     91.10 o 
 -13   3   6      560.78      426.48     87.45 o 
 -12   3   6     1229.87     1161.17    114.08 o 
 -11   3   6      653.34      620.13     77.23 o 
 -10   3   6       24.09      -34.33     46.31 o 
  -9   3   6     1756.03     1608.03    150.76 o 
  -8   3   6     5691.70     5179.90    433.41 o 
  -7   3   6     3547.07     3451.09    102.95 o 
  -6   3   6      156.83      183.09     26.54 o 
  -5   3   6       65.34      114.70     21.03 o 
  -4   3   6      836.89      770.95     32.52 o 
  -3   3   6     1900.27     1726.42     47.34 o 
  -2   3   6    11915.37    11881.98    222.50 o 
  -1   3   6     2527.78     2493.47     59.13 o 
   0   3   6     2578.11     1795.77     46.77 o 
   1   3   6     2233.72     2478.63     62.46 o 
   2   3   6    11412.74    11710.07    221.80 o 
   3   3   6     1748.13     1662.27     53.87 o 
   4   3   6      598.36      576.03     36.97 o 
   5   3   6       52.65       76.69     27.06 o 
   6   3   6      142.70      177.99     33.80 o 
   7   3   6     3859.74     3855.84    357.48 o 
   8   3   6     5516.37     5613.27    215.01 o 
   9   3   6     2072.66     2139.59    157.96 o 
  10   3   6       22.88      -10.88     54.26 o 
  11   3   6      605.90      687.43     89.50 o 
  12   3   6     1450.69     1601.73    121.86 o 
  13   3   6      558.76      691.32    106.47 o 
 -16   4   6       78.27      -46.11     64.17 o 
 -15   4   6      204.38      177.76     79.87 o 
 -14   4   6     1764.52     1330.37    320.13 o 
 -13   4   6        2.13      -25.45     81.22 o 
 -12   4   6     3022.96     3223.60    249.91 o 
 -11   4   6      787.77      879.54    141.80 o 
 -10   4   6     1402.80     1486.71     95.77 o 
  -9   4   6     1062.41      935.29     79.31 o 
  -8   4   6     6475.52     6457.57    205.15 o 
  -7   4   6     1121.26     1162.74     58.48 o 
  -6   4   6      154.27      144.24     30.06 o 
  -5   4   6     1907.58     1592.25     53.27 o 
  -4   4   6     5845.38     5346.81    160.02 o 
  -3   4   6      502.83      416.57     27.25 o 
  -2   4   6    14742.56    14483.41    270.55 o 
  -1   4   6     5466.91     5087.29    106.79 o 
   0   4   6     2728.99     2432.15     59.87 o 
   1   4   6     5738.33     5590.55    292.02 o 
   2   4   6    14605.37    14813.18    277.00 o 
   3   4   6      494.90      379.73     24.54 o 
   4   4   6     6072.55     6204.06    246.00 o 
   5   4   6     1795.47     1654.79     55.47 o 
   6   4   6      178.83      121.83     29.57 o 
   7   4   6     1344.42     1374.46     59.94 o 
   8   4   6     6396.05     6581.74    187.97 o 
   9   4   6     1062.76     1055.15     71.17 o 
  10   4   6     1452.86     1609.30     88.72 o 
  11   4   6      830.77      964.64     85.29 o 
  12   4   6     2651.30     2993.24    221.93 o 
  16   4   6       68.29      -33.96    143.70 o 
 -15   5   6      333.01      291.80     82.33 o 
 -14   5   6       10.73       50.08     71.89 o 
 -13   5   6     1218.36     1156.39    189.34 o 
 -12   5   6      138.83      222.48    121.15 o 
 -11   5   6       47.01      -48.87     52.86 o 
 -10   5   6      506.89      570.89    103.36 o 
  -9   5   6     1102.21     1186.62     92.28 o 
  -8   5   6      705.24      632.14     54.50 o 
  -7   5   6     2901.44     2875.24    148.90 o 
  -6   5   6     7010.24     6762.72    207.10 o 
  -5   5   6      777.11      856.08     76.22 o 
  -4   5   6     1179.90     1165.27     47.50 o 
  -3   5   6     9520.64     9315.76    186.60 o 
  -2   5   6     9802.71     9340.30    187.09 o 
  -1   5   6      644.82      617.89     32.94 o 
   0   5   6     9513.36    10510.55    202.66 o 
   1   5   6      679.86      741.71     32.40 o 
   2   5   6    10204.58    10245.24    250.45 o 
   3   5   6     8828.83     9465.65    186.83 o 
   4   5   6     1078.27     1238.84     62.89 o 
   5   5   6      756.63      899.67     80.89 o 
   6   5   6     6722.36     6879.04    299.13 o 
   7   5   6     2706.88     2887.21    144.71 o 
   8   5   6      687.70      657.68     47.14 o 
   9   5   6     1010.70     1189.09     85.91 o 
  10   5   6      429.78      498.29     67.80 o 
  11   5   6       53.97      -51.86     69.24 o 
  12   5   6      158.69      114.87     80.50 o 
  13   5   6     1262.32     1652.95    210.80 o 
  14   5   6        5.68       76.33    125.23 o 
  15   5   6      305.99      186.89    149.40 o 
 -15   6   6     1035.83      791.21    154.16 o 
 -14   6   6      106.50       32.69     91.41 o 
 -13   6   6      627.70      568.01    158.10 o 
 -12   6   6      246.65      222.48    133.92 o 
 -11   6   6     1914.99     1765.27    307.64 o 
 -10   6   6      295.80      310.65     55.26 o 
  -9   6   6      552.03      759.02    146.31 o 
  -8   6   6      964.28     1023.08     67.66 o 
  -7   6   6      321.77      389.83     46.97 o 
  -6   6   6      601.07      659.91     51.19 o 
  -5   6   6     1527.73     1366.47     74.63 o 
  -4   6   6     1953.18     2011.46     77.55 o 
  -3   6   6     8393.68     8709.26    182.35 o 
  -2   6   6     1368.67     1773.39    125.23 o 
  -1   6   6    17929.25    17805.17    336.89 o 
   0   6   6     4595.18     5319.92    145.75 o 
   1   6   6    18327.41    18776.21    345.31 o 
   2   6   6     1205.38     1758.03     52.32 o 
   3   6   6     8643.54     9430.40    184.51 o 
   4   6   6     2228.56     2361.39     85.55 o 
   5   6   6     1626.73     1678.49    159.93 o 
   6   6   6      683.79      671.51     38.94 o 
   7   6   6      301.15      333.57     41.97 o 
   8   6   6      861.88      990.88    111.39 o 
   9   6   6      584.07      761.74     76.49 o 
  10   6   6      319.93      242.33     64.68 o 
  11   6   6     1915.49     1968.08    208.35 o 
  12   6   6      278.91      308.20     95.92 o 
  13   6   6      620.18      789.94    183.09 o 
  14   6   6       88.04      309.40    143.43 o 
  15   6   6     1093.51     1210.99    202.92 o 
 -15   7   6       48.94       28.31     68.94 o 
 -14   7   6      395.07      565.02    176.57 o 
 -13   7   6       38.08      -14.13    124.68 o 
 -12   7   6       30.11      -65.47    108.66 o 
 -11   7   6      438.51      497.28     81.56 o 
 -10   7   6      134.17       85.20     51.95 o 
  -9   7   6      965.52     1124.52     77.98 o 
  -8   7   6     1346.33     1158.12     72.33 o 
  -7   7   6     1520.72     1493.22     72.87 o 
  -6   7   6     2625.74     2477.03     90.58 o 
  -5   7   6     6086.41     5624.08    153.00 o 
  -4   7   6     5018.83     4762.18    133.01 o 
  -3   7   6      857.28      785.19     44.73 o 
  -2   7   6     7100.44     7144.46    152.22 o 
  -1   7   6     8743.14     9364.57    190.88 o 
   0   7   6      791.43      792.13     42.14 o 
   1   7   6     8996.11     9268.88    185.55 o 
   2   7   6     6739.10     6981.04    146.25 o 
   3   7   6      894.18      728.79     67.73 o 
   4   7   6     4791.04     4809.05    132.07 o 
   5   7   6     6384.19     6046.79    164.81 o 
   6   7   6     2520.11     2550.51     85.55 o 
   7   7   6     1482.21     1658.71    116.52 o 
   8   7   6     1252.92     1246.44    118.04 o 
   9   7   6     1113.13     1278.70    122.12 o 
  10   7   6      130.22       98.10     58.04 o 
  11   7   6      464.21      633.50     83.43 o 
  12   7   6       37.19       23.00     85.43 o 
  13   7   6       49.40      190.97    135.55 o 
  14   7   6      383.74      458.53    156.47 o 
  15   7   6       39.77      -19.02    141.80 o 
 -14   8   6       73.03     -114.36    129.03 o 
 -13   8   6       69.21     -111.92    121.70 o 
 -12   8   6      853.22      858.39    182.00 o 
 -11   8   6      282.13      240.14     77.16 o 
 -10   8   6        4.30      -17.45     44.82 o 
  -9   8   6     1217.96     1213.79     82.24 o 
  -8   8   6      370.55      455.84     58.47 o 
  -7   8   6     2442.95     2307.99     94.44 o 
  -6   8   6     1066.08     1074.57     66.74 o 
  -5   8   6      784.36      805.08     58.96 o 
  -4   8   6     4881.02     4942.19    140.50 o 
  -3   8   6     1090.69      945.27     48.89 o 
  -2   8   6     1644.01     1704.99     61.16 o 
  -1   8   6      630.32      661.22     43.35 o 
   0   8   6    18134.33    17255.28    328.83 o 
   1   8   6      618.50      643.47     38.28 o 
   2   8   6     1633.58     1886.93     85.00 o 
   3   8   6      941.76      848.16     53.02 o 
   4   8   6     5104.43     5448.28    230.39 o 
   5   8   6      713.07      618.01     70.93 o 
   6   8   6     1064.32     1230.37     90.62 o 
   7   8   6     2530.76     2380.21    106.52 o 
   8   8   6      369.94      375.89     74.09 o 
   9   8   6     1195.01     1106.08    114.47 o 
  10   8   6       22.96      -48.00     55.37 o 
  11   8   6      369.84      337.67     83.81 o 
  12   8   6      852.92      977.02    152.34 o 
  13   8   6       70.08       58.68    136.09 o 
  14   8   6       57.95      -75.25    140.17 o 
 -14   9   6       52.67       -2.78     85.57 o 
 -13   9   6       93.19      109.20    129.85 o 
 -12   9   6        8.25     -171.95    114.63 o 
 -11   9   6      611.00      806.02    103.73 o 
 -10   9   6      454.00      565.54     70.61 o 
  -9   9   6      108.84       -2.98     46.77 o 
  -8   9   6      443.97      363.07     59.45 o 
  -7   9   6      986.11     1016.63     74.10 o 
  -6   9   6     8054.10     7852.64    284.74 o 
  -5   9   6     1125.47     1254.49     72.40 o 
  -4   9   6      641.91      639.07     70.07 o 
  -3   9   6      943.93      930.49     54.39 o 
  -2   9   6     1240.28     1122.89     53.51 o 
  -1   9   6      504.73      462.17     41.40 o 
   0   9   6      307.56      305.00     58.68 o 
   1   9   6      552.79      587.31     50.30 o 
   2   9   6     1236.16     1278.36     62.81 o 
   3   9   6      956.77      902.12     81.72 o 
   4   9   6      610.34      543.85     73.35 o 
   5   9   6     1023.35     1247.71    127.94 o 
   6   9   6     8313.04     8614.52    328.94 o 
   7   9   6      994.83     1154.08     88.32 o 
   8   9   6      517.56      511.65     71.86 o 
   9   9   6       55.45        9.11     72.57 o 
  10   9   6      482.36      719.89    135.87 o 
  11   9   6      603.05      778.04     93.25 o 
  12   9   6       11.97       59.79    103.09 o 
  13   9   6       97.68      106.21    135.28 o 
  14   9   6       70.70     -115.18    122.24 o 
 -13  10   6       71.55       -1.36    147.77 o 
 -12  10   6      482.44      291.47    146.96 o 
 -11  10   6     1772.46     1651.81    126.76 o 
 -10  10   6      602.63      569.19     74.38 o 
  -9  10   6      223.88      177.72     57.23 o 
  -8  10   6      564.42      563.75     68.36 o 
  -7  10   6     1119.12     1172.72     80.24 o 
  -6  10   6     1005.68     1087.48     80.57 o 
  -5  10   6     1831.83     1898.54    115.96 o 
  -4  10   6      861.57      934.00     64.69 o 
  -3  10   6       27.29       60.87     34.76 o 
  -2  10   6       19.84       26.16     31.45 o 
  -1  10   6     3542.13     3618.67     99.62 o 
   0  10   6     1163.46     1252.92     68.34 o 
   1  10   6     3571.97     3683.17    147.81 o 
   2  10   6       44.66       -3.65     47.53 o 
   3  10   6       49.97       27.61     54.93 o 
   4  10   6     1031.16      942.08    142.75 o 
   5  10   6     1763.65     1781.15    303.70 o 
   6  10   6      894.61      916.99     99.44 o 
   7  10   6     1038.52     1231.59    189.77 o 
   8  10   6      695.45      563.64    106.34 o 
   9  10   6      228.38      188.97     65.39 o 
  10  10   6      585.55      610.72     87.57 o 
  11  10   6     1657.69     1777.29    151.05 o 
  12  10   6      502.59      446.77    103.69 o 
  13  10   6       57.12       42.64     89.73 o 
 -12  11   6      561.53      266.48    168.69 o 
 -11  11   6      719.01      656.89    185.67 o 
 -10  11   6      478.89      458.47    117.67 o 
  -9  11   6      596.86      659.60     78.50 o 
  -8  11   6       46.79       -6.57     53.53 o 
  -7  11   6     1101.69     1077.03     99.11 o 
  -6  11   6     1263.86     1335.25     86.27 o 
  -5  11   6     1333.54     1343.22     90.89 o 
  -4  11   6       33.42       45.77     39.24 o 
  -3  11   6      128.53      102.65     38.53 o 
  -2  11   6      901.30      887.91     69.96 o 
  -1  11   6     1682.80     1558.60    101.14 o 
   0  11   6      164.43      245.99     62.59 o 
   1  11   6     1525.43     1513.11    100.15 o 
   2  11   6      825.91      884.13     88.16 o 
   3  11   6       75.35       72.63     59.19 o 
   4  11   6       40.09       59.82     62.23 o 
   5  11   6     1106.42     1322.08    170.18 o 
   6  11   6     1247.09     1296.34    252.63 o 
   7  11   6     1261.09     1224.90    203.46 o 
   8  11   6       32.22      -18.21     64.29 o 
   9  11   6      509.24      553.05    171.81 o 
  10  11   6      452.90      493.25    181.87 o 
  11  11   6      738.94      819.08    265.40 o 
  12  11   6      569.24      542.24    108.33 o 
 -11  12   6      135.90       79.21    122.65 o 
 -10  12   6      334.56      199.00     72.00 o 
  -9  12   6      464.70      407.87     77.70 o 
  -8  12   6       80.51      -78.07     56.75 o 
  -7  12   6      103.25       62.48     72.29 o 
  -6  12   6      723.76      714.54     67.83 o 
  -5  12   6      287.30      340.53     55.32 o 
  -4  12   6      265.79      478.50    115.98 o 
  -3  12   6      391.42      352.08     72.67 o 
  -2  12   6     1084.88     1065.78     97.63 o 
  -1  12   6      106.43      146.23     70.76 o 
   0  12   6      766.49      943.33     94.31 o 
   1  12   6       90.54       85.28     60.45 o 
   2  12   6     1188.70     1206.60     99.51 o 
   3  12   6      426.45      425.12     79.55 o 
   4  12   6      274.89      386.67     77.48 o 
   5  12   6      255.46      252.73     78.08 o 
   6  12   6      760.35      726.68    136.91 o 
   7  12   6       99.45      142.42     76.19 o 
   8  12   6       76.38        6.24    127.81 o 
   9  12   6      434.19      714.72    250.46 o 
  10  12   6      274.06      257.74     97.24 o 
  11  12   6      134.21      227.68     95.55 o 
 -10  13   6       44.33      -57.63     57.65 o 
  -9  13   6       25.19      -61.87     50.68 o 
  -8  13   6      500.54      536.14     65.96 o 
  -7  13   6      256.24      197.92     55.99 o 
  -6  13   6      298.83      291.12     68.99 o 
  -5  13   6      522.09      684.96     95.52 o 
  -4  13   6      395.19      444.25     82.69 o 
  -3  13   6      726.42      812.63     95.34 o 
  -2  13   6        8.86       -1.00     63.09 o 
  -1  13   6      456.93      385.12     79.30 o 
   0  13   6       67.28       44.56     62.57 o 
   1  13   6      451.72      497.92    122.10 o 
   2  13   6       39.40       -5.92     68.45 o 
   3  13   6      703.88      726.93     96.14 o 
   4  13   6      328.45      387.54     90.05 o 
   5  13   6      551.57      366.40     87.58 o 
   6  13   6      275.69      314.16     95.62 o 
   7  13   6      271.00      284.31     90.76 o 
   8  13   6      406.45      214.01    137.32 o 
   9  13   6       33.16       53.71     79.69 o 
  10  13   6       36.81       99.44    105.81 o 
  -9  14   6       29.59       27.07     53.57 o 
  -8  14   6      199.49      129.01     97.11 o 
  -7  14   6      149.96       51.01     78.67 o 
  -6  14   6      350.82      406.67    169.51 o 
  -5  14   6      121.43       76.81     72.09 o 
  -4  14   6       45.77      -36.19     66.74 o 
  -3  14   6      377.34      315.60     93.99 o 
  -2  14   6      954.06     1063.92    113.00 o 
  -1  14   6      486.81      599.33     91.43 o 
   0  14   6       46.07       48.71     69.60 o 
   1  14   6      487.44      529.18     93.07 o 
   2  14   6      983.16      937.37    197.08 o 
   3  14   6      300.91      340.73     86.62 o 
   4  14   6       38.64      -47.83     71.37 o 
   5  14   6       84.51      -21.14     72.84 o 
   6  14   6      322.52      298.09     93.31 o 
   7  14   6      155.27       74.47     82.74 o 
   8  14   6      175.06      239.97     95.82 o 
   9  14   6       37.67      -26.04     90.01 o 
  -7  15   6      239.45      154.06     85.46 o 
  -6  15   6       10.23     -105.97     70.65 o 
  -5  15   6       71.80      -40.80    129.98 o 
  -4  15   6       89.97       54.84    105.53 o 
  -3  15   6      765.72      684.84    107.36 o 
  -2  15   6      404.29      254.05     89.01 o 
  -1  15   6      168.77        6.98     75.10 o 
   0  15   6      663.08      751.27    168.01 o 
   1  15   6      134.57       -9.54    110.15 o 
   2  15   6      430.25      281.09     86.88 o 
   3  15   6      806.18      963.22    115.53 o 
   4  15   6       66.04       62.03     77.80 o 
   5  15   6       80.35      -34.17     78.80 o 
   6  15   6       21.38     -108.31     74.67 o 
   7  15   6      239.34      236.96    102.76 o 
  -5  16   6       57.08       10.22     84.47 o 
  -4  16   6       42.25      -34.66     81.36 o 
  -3  16   6      258.27      292.59     95.48 o 
  -2  16   6      326.93      473.39    100.19 o 
  -1  16   6       54.96      172.27     86.07 o 
   0  16   6        5.65       23.42     74.12 o 
   1  16   6       49.64       75.40     78.33 o 
   2  16   6      345.62      390.76     98.45 o 
   3  16   6      284.40      125.91     81.90 o 
   4  16   6       44.95      -17.95     79.49 o 
   5  16   6       73.90      101.83     92.36 o 
   1   0   7      159.24       82.84     23.23 o 
   2   0   7      111.74       97.05     22.84 o 
   3   0   7     1382.64     1444.94    107.44 o 
   4   0   7     4440.56     4750.62    155.11 o 
   5   0   7     1757.39     1766.03     96.30 o 
   6   0   7       36.18       -6.62     32.92 o 
   7   0   7     6287.82     7174.46    237.25 o 
   8   0   7     7809.15     7833.35    391.17 o 
   9   0   7      857.59      956.97     94.38 o 
  10   0   7      461.73      410.29     76.09 o 
  11   0   7      360.26      377.45    137.18 o 
  12   0   7      691.38      761.01    102.83 o 
  13   0   7     1474.54     1926.46    139.77 o 
  14   0   7      636.68      758.77    120.04 o 
  15   0   7      104.37       57.33     90.85 o 
  16   0   7        4.58       -1.71     87.98 o 
 -16   1   7       24.94     -107.71     77.73 o 
 -15   1   7      113.84      -59.20     83.96 o 
 -14   1   7     1084.54     1234.46    233.61 o 
 -13   1   7     2747.48     2571.97    251.27 o 
 -12   1   7     1723.90     1573.31    124.08 o 
 -11   1   7       97.93        2.06     59.86 o 
 -10   1   7      246.71      227.55     68.21 o 
  -9   1   7     2334.02     2054.40    119.46 o 
  -8   1   7     2274.87     2558.92    126.00 o 
  -7   1   7     8705.15     8181.33    264.97 o 
  -6   1   7      456.57      453.20     35.28 o 
  -5   1   7      264.02      261.00     31.81 o 
  -4   1   7      693.58      768.72     82.65 o 
  -3   1   7     4007.91     3947.85     99.45 o 
  -2   1   7       52.21       92.36     20.04 o 
  -1   1   7    18746.44    19876.51    357.34 o 
   0   1   7        4.91       -0.74     18.37 o 
   1   1   7    18243.55    19742.74    418.00 o 
   2   1   7      189.36      157.11     58.54 o 
   3   1   7     4713.85     4497.78    161.08 o 
   4   1   7      533.63      574.22     47.30 o 
   5   1   7      358.75      435.30     99.56 o 
   6   1   7      447.50      423.86     53.37 o 
   7   1   7     8742.61     9070.80    282.74 o 
   8   1   7     2078.70     2426.99    226.14 o 
   9   1   7     2528.14     2616.93    172.09 o 
  10   1   7      206.34      142.23     61.62 o 
  11   1   7       46.18       53.07     62.03 o 
  12   1   7     1553.19     1615.96    132.15 o 
  13   1   7     2690.96     2973.01    167.43 o 
  14   1   7     1038.09     1087.74    234.16 o 
  15   1   7      119.08      -55.72     80.97 o 
  16   1   7       27.09      -71.33    129.17 o 
 -16   2   7      119.76      -54.81     69.77 o 
 -15   2   7      435.92      376.63    126.59 o 
 -14   2   7      917.79      694.26    109.60 o 
 -13   2   7      253.21      250.22     82.48 o 
 -12   2   7     1922.08     1623.05    165.16 o 
 -11   2   7      562.08      424.89     84.34 o 
 -10   2   7      689.33      800.11     65.75 o 
  -9   2   7      791.25      727.99     58.87 o 
  -8   2   7     3167.23     3202.30    159.66 o 
  -7   2   7    10300.17    10516.53    266.12 o 
  -6   2   7      688.55      696.68     44.97 o 
  -5   2   7     4784.16     4454.31    113.86 o 
  -4   2   7     2228.63     1981.18     51.86 o 
  -3   2   7    15824.61    16029.79    344.55 o 
  -2   2   7      279.28      331.27     20.31 o 
  -1   2   7     5849.27     6492.46    151.37 o 
   0   2   7    51430.97    52460.66    926.18 o 
   1   2   7     6657.21     7521.20    352.87 o 
   2   2   7      245.47      219.45     34.50 o 
   3   2   7    14200.21    14577.99    333.01 o 
   4   2   7     2544.16     2340.42    120.74 o 
   5   2   7     4833.93     4939.05    161.19 o 
   6   2   7      851.26      904.05     63.20 o 
   7   2   7     9995.09    10265.57    314.82 o 
   8   2   7     3346.39     3822.97    168.96 o 
   9   2   7      985.97      936.76    210.52 o 
  10   2   7      847.30      932.90    242.71 o 
  11   2   7      534.08      447.18    162.58 o 
  12   2   7     1816.83     1876.25    127.25 o 
  13   2   7      310.50      370.22     92.37 o 
  14   2   7      962.95     1166.51    195.31 o 
  15   2   7      471.65      319.45    133.92 o 
 -16   3   7      263.49      167.31     82.41 o 
 -15   3   7       55.48      -23.81     76.43 o 
 -14   3   7      860.76      674.57    108.73 o 
 -13   3   7       69.33       88.08     84.48 o 
 -12   3   7      504.89      570.94     93.39 o 
 -11   3   7     1409.34     1281.39    116.37 o 
 -10   3   7      680.20      627.79     63.66 o 
  -9   3   7       77.65       38.37     36.86 o 
  -8   3   7     4991.81     4920.14    149.40 o 
  -7   3   7     7098.06     6684.92    217.93 o 
  -6   3   7     4546.37     4458.08    114.92 o 
  -5   3   7      491.57      513.02     31.72 o 
  -4   3   7     1036.35     1053.91     37.49 o 
  -3   3   7     1422.91     1352.81     41.99 o 
  -2   3   7    31125.19    32444.26    581.41 o 
  -1   3   7     3754.26     3745.83     83.84 o 
   0   3   7     7389.66     6765.87    133.88 o 
   1   3   7     4353.57     4491.69     92.53 o 
   2   3   7    31275.88    32310.56    580.09 o 
   3   3   7     1742.66     1657.50     55.98 o 
   4   3   7     1131.42     1219.49     82.49 o 
   5   3   7      666.41      640.14     58.43 o 
   6   3   7     4282.93     4589.76    143.18 o 
   7   3   7     6958.43     7232.45    232.57 o 
   8   3   7     4795.08     5080.83    408.55 o 
   9   3   7       74.74       -7.75     82.72 o 
  10   3   7      747.49      787.66    207.26 o 
  11   3   7     1529.37     1577.99    172.09 o 
  12   3   7      492.20      724.81    100.53 o 
  13   3   7       46.04       91.19     81.44 o 
  14   3   7      930.70     1372.89    193.95 o 
 -16   4   7       43.49       44.26     72.44 o 
 -15   4   7      460.12      326.15     90.28 o 
 -14   4   7       39.60       -1.50     73.17 o 
 -13   4   7     1183.17     1137.96    119.48 o 
 -12   4   7      282.90      253.06     76.93 o 
 -11   4   7      219.18      301.57     78.79 o 
 -10   4   7     1040.99      953.17     97.44 o 
  -9   4   7      316.58      230.58     86.49 o 
  -8   4   7     2828.66     2926.33     88.48 o 
  -7   4   7       61.83       81.27     29.38 o 
  -6   4   7     1187.92     1239.63     94.60 o 
  -5   4   7     5860.81     5429.33    142.33 o 
  -4   4   7     1694.10     1438.19     48.70 o 
  -3   4   7     4000.94     3917.90    126.56 o 
  -2   4   7     3665.91     4133.94    134.60 o 
  -1   4   7    60832.79    62490.17   1095.83 o 
   0   4   7       16.23       33.46     17.11 o 
   1   4   7    59740.07    61864.45   1102.51 o 
   2   4   7     3675.19     4369.70    161.84 o 
   3   4   7     3482.70     3539.71    162.60 o 
   4   4   7     1836.76     1729.52     59.64 o 
   5   4   7     5734.36     5788.25    148.68 o 
   6   4   7     1089.27     1275.69     72.28 o 
   7   4   7       45.06       75.42     35.40 o 
   8   4   7     2828.01     3332.88    135.99 o 
   9   4   7      323.42      224.72    195.45 o 
  10   4   7     1069.18     1187.44    142.48 o 
  11   4   7      294.40      314.42    153.21 o 
  12   4   7      297.96      274.09    118.17 o 
  16   4   7       45.53     -126.31    132.83 o 
 -15   5   7       62.41       39.47     69.19 o 
 -14   5   7        3.70      -85.94     68.19 o 
 -13   5   7      792.82      686.24     99.23 o 
 -12   5   7     1142.30      978.00    111.60 o 
 -11   5   7      112.80       90.59     69.42 o 
 -10   5   7       63.06      -42.23     94.94 o 
  -9   5   7     1082.80     1185.22     68.09 o 
  -8   5   7      825.66      819.08     58.24 o 
  -7   5   7     3935.91     3520.35     98.06 o 
  -6   5   7     1807.77     1818.73     62.84 o 
  -5   5   7     3116.94     3563.21     91.36 o 
  -4   5   7    14749.27    14821.17    301.83 o 
  -3   5   7     3247.90     3384.03     86.29 o 
  -2   5   7     1085.04      899.01     40.73 o 
  -1   5   7      608.24      721.13     36.27 o 
   0   5   7    29013.13    32078.51    578.72 o 
   1   5   7      738.16      903.60     59.32 o 
   2   5   7     1043.15     1188.45     41.68 o 
   3   5   7     3833.23     4242.82    122.68 o 
   4   5   7    15167.34    16207.88    304.70 o 
   5   5   7     2899.34     3537.83    123.55 o 
   6   5   7     1664.71     1665.41    102.41 o 
   7   5   7     4260.39     4190.44    168.28 o 
   8   5   7      764.48      832.03     79.28 o 
   9   5   7     1020.89     1110.16     66.56 o 
  10   5   7       70.58       39.46     62.06 o 
  11   5   7      172.31      180.10    135.01 o 
  12   5   7     1064.64     1425.04    198.84 o 
  13   5   7      701.69     1156.66    192.32 o 
  14   5   7        2.45       79.32    146.96 o 
  15   5   7       60.97        7.33    126.59 o 
 -15   6   7       28.91       34.07     75.93 o 
 -14   6   7     1240.13      892.48    152.80 o 
 -13   6   7       52.44      125.43     74.65 o 
 -12   6   7      856.29      851.78    106.48 o 
 -11   6   7      302.57      379.21    131.20 o 
 -10   6   7     2227.50     2060.96     93.57 o 
  -9   6   7      102.45      107.42     42.66 o 
  -8   6   7     1601.99     1612.71    136.05 o 
  -7   6   7     1288.21     1216.80     74.10 o 
  -6   6   7     3193.86     2866.08     85.59 o 
  -5   6   7    17084.05    17396.46    372.32 o 
  -4   6   7     5909.47     6119.51    196.67 o 
  -3   6   7     1067.40     1067.77     57.54 o 
  -2   6   7     8558.38     8516.94    177.30 o 
  -1   6   7    12317.41    13150.79    311.64 o 
   0   6   7     9880.45    10181.13    201.31 o 
   1   6   7    12390.22    13490.91    257.35 o 
   2   6   7     8856.39     9419.10    272.15 o 
   3   6   7     1009.77     1139.13     42.74 o 
   4   6   7     5878.01     6838.68    187.81 o 
   5   6   7    17401.57    19128.77    690.75 o 
   6   6   7     3261.34     3290.81    139.93 o 
   7   6   7     1174.81     1290.63     69.42 o 
   8   6   7     1546.56     1838.80    196.68 o 
   9   6   7      178.57      156.44     69.50 o 
  10   6   7     2216.56     2335.19    350.42 o 
  11   6   7      338.40      559.86    145.87 o 
  12   6   7      890.46     1160.19    185.53 o 
  13   6   7       48.86      143.16    136.37 o 
  14   6   7     1150.83     1059.14    197.21 o 
  15   6   7       41.60      209.71    164.07 o 
 -15   7   7      202.93      111.58    119.12 o 
 -14   7   7      107.79       30.90     73.42 o 
 -13   7   7       75.65       37.12     69.33 o 
 -12   7   7      179.43      193.10     77.60 o 
 -11   7   7     3194.09     2789.24    241.49 o 
 -10   7   7      234.78      243.71     64.61 o 
  -9   7   7     1910.83     1894.87    131.23 o 
  -8   7   7     2927.84     2709.09    167.11 o 
  -7   7   7     5392.87     5554.79    240.47 o 
  -6   7   7      299.61      262.56     37.21 o 
  -5   7   7     4230.06     3966.73    104.63 o 
  -4   7   7     2232.44     2544.86     90.41 o 
  -3   7   7      972.00     1045.47     48.26 o 
  -2   7   7      265.56      222.04     30.75 o 
  -1   7   7     8082.93     7751.33    162.34 o 
   0   7   7      711.87     1113.21     99.75 o 
   1   7   7     7841.48     7783.95    197.57 o 
   2   7   7      338.18      322.49     42.33 o 
   3   7   7      889.13     1089.68     42.47 o 
   4   7   7     2190.50     2746.37     92.19 o 
   5   7   7     3848.08     4033.63    300.80 o 
   6   7   7      363.62      441.82     48.24 o 
   7   7   7     5468.69     6103.26    573.17 o 
   8   7   7     2926.74     3036.55    472.66 o 
   9   7   7     1860.09     2003.06    305.74 o 
  10   7   7      278.19      335.06     91.27 o 
  11   7   7     3312.91     3816.31    640.26 o 
  12   7   7      151.89      138.54    125.23 o 
  13   7   7       74.85       35.86    126.31 o 
  14   7   7      107.54       89.91    149.68 o 
  15   7   7      224.16      142.61    158.64 o 
 -14   8   7      171.80       26.68     72.80 o 
 -13   8   7      156.66       13.99     69.03 o 
 -12   8   7       65.09       13.31     69.05 o 
 -11   8   7      233.25      220.57    129.85 o 
 -10   8   7      874.56      898.23     78.56 o 
  -9   8   7      102.71       66.84     55.00 o 
  -8   8   7      149.22       92.94     47.38 o 
  -7   8   7      284.71      256.90     49.10 o 
  -6   8   7     4615.78     4022.90    184.99 o 
  -5   8   7      639.44      690.86     51.06 o 
  -4   8   7      427.70      472.73     42.97 o 
  -3   8   7     1253.10     1130.17     52.87 o 
  -2   8   7     2032.48     1839.96     64.57 o 
  -1   8   7     2655.96     2533.82     75.82 o 
   0   8   7      175.43      166.07     33.73 o 
   1   8   7     2961.57     2769.14     97.28 o 
   2   8   7     1949.30     1987.99     73.78 o 
   3   8   7     1305.20     1121.98     59.02 o 
   4   8   7      487.57      565.14     49.62 o 
   5   8   7      710.95      753.10     89.64 o 
   6   8   7     4220.89     4199.77    540.03 o 
   7   8   7      280.18      275.65     85.02 o 
   8   8   7      147.33       88.47     67.75 o 
   9   8   7      133.67       62.19     64.52 o 
  10   8   7      800.74      882.58    178.61 o 
  11   8   7      209.52      130.35     84.66 o 
  12   8   7       75.10       39.93    128.22 o 
  13   8   7      152.25      -95.89    118.44 o 
  14   8   7      183.19      259.15    152.39 o 
 -13   9   7       92.84       21.45     68.62 o 
 -12   9   7      481.53      359.86     86.23 o 
 -11   9   7      629.90      480.14     90.16 o 
 -10   9   7      234.52      192.03     73.67 o 
  -9   9   7      144.13       88.91     49.56 o 
  -8   9   7       45.67       39.11     45.44 o 
  -7   9   7     1975.68     1799.22     88.63 o 
  -6   9   7     1184.15     1347.31     70.48 o 
  -5   9   7     1329.05     1299.01     66.53 o 
  -4   9   7     1372.40     1294.96     63.03 o 
  -3   9   7      188.17      176.56     36.65 o 
  -2   9   7      319.99      281.69     38.55 o 
  -1   9   7     3495.71     3471.22    133.46 o 
   0   9   7     4614.12     4476.33    110.14 o 
   1   9   7     3424.45     3591.69    133.88 o 
   2   9   7      370.74      411.74     43.67 o 
   3   9   7      143.11      104.94     50.28 o 
   4   9   7     1521.53     1391.79     95.05 o 
   5   9   7     1483.34     1416.73    240.40 o 
   6   9   7     1217.90     1646.01    235.65 o 
   7   9   7     1800.67     1789.72    236.74 o 
   8   9   7       38.79       11.40     64.89 o 
   9   9   7      171.39      163.59     76.95 o 
  10   9   7      224.83      186.08    107.16 o 
  11   9   7      620.73      734.76    112.44 o 
  12   9   7      483.44      470.21    107.16 o 
  13   9   7       93.03       -3.80    127.67 o 
 -13  10   7       99.52      -15.05     66.02 o 
 -12  10   7      208.82       57.49     76.28 o 
 -11  10   7      451.92      444.18     91.50 o 
 -10  10   7        6.82      -22.89     51.02 o 
  -9  10   7        4.57      -21.67     50.54 o 
  -8  10   7      323.33      222.52     50.15 o 
  -7  10   7      890.91      870.99     64.44 o 
  -6  10   7      682.33      821.37     71.12 o 
  -5  10   7     5130.56     4924.58    132.45 o 
  -4  10   7      615.07      657.04     55.50 o 
  -3  10   7     1112.76      929.63     59.22 o 
  -2  10   7      555.30      648.72     49.26 o 
  -1  10   7     1655.27     1732.23     65.87 o 
   0  10   7     2212.02     2185.78     87.80 o 
   1  10   7     1392.43     1428.28     93.09 o 
   2  10   7      536.98      491.27     70.04 o 
   3  10   7     1159.87     1090.74     93.66 o 
   4  10   7      643.78      610.31    170.73 o 
   5  10   7     4767.45     4988.30    195.73 o 
   6  10   7      658.48      688.55     92.77 o 
   7  10   7      859.55     1005.89    252.76 o 
   8  10   7      388.17      373.74    110.29 o 
   9  10   7       15.62        5.07     71.05 o 
  10  10   7       17.72      -32.07     73.33 o 
  11  10   7      441.86      642.32    112.60 o 
  12  10   7      233.96      285.48     99.85 o 
  13  10   7      101.39      -23.30     90.02 o 
 -12  11   7      230.75      119.07    111.92 o 
 -11  11   7      244.61      163.07    113.41 o 
 -10  11   7       93.31       49.69     61.82 o 
  -9  11   7       95.15       39.83     48.65 o 
  -8  11   7      462.57      459.79     58.75 o 
  -7  11   7       65.29       39.86     42.62 o 
  -6  11   7      744.14      838.50     65.07 o 
  -5  11   7      764.71      692.43     68.18 o 
  -4  11   7      703.38      787.69     61.05 o 
  -3  11   7      207.45      180.79     43.17 o 
  -2  11   7      345.54      290.50     51.74 o 
  -1  11   7      112.02       50.77     56.53 o 
   0  11   7     1866.08     1930.79    109.09 o 
   1  11   7      190.10      131.71     61.18 o 
   2  11   7      289.88      220.95     59.80 o 
   3  11   7      268.88      247.26     65.21 o 
   4  11   7      843.59      970.54    135.01 o 
   5  11   7      828.77      834.16    102.82 o 
   6  11   7      741.61      801.53     99.19 o 
   7  11   7       48.21       10.98     63.37 o 
   8  11   7      531.12      551.97    169.51 o 
   9  11   7      110.33      145.01     87.75 o 
  10  11   7       82.25       33.59     78.48 o 
  11  11   7      194.01      380.16     99.34 o 
  12  11   7      219.99      172.24    184.72 o 
 -11  12   7      206.38      192.96    154.84 o 
 -10  12   7      378.15      253.97     71.86 o 
  -9  12   7      379.92      313.09     62.14 o 
  -8  12   7      129.74      175.42     65.09 o 
  -7  12   7      210.20      144.99     75.97 o 
  -6  12   7      884.46      934.84     73.04 o 
  -5  12   7       53.20       76.61     46.85 o 
  -4  12   7      279.26      225.57     57.51 o 
  -3  12   7      843.05     1125.50    128.76 o 
  -2  12   7     1786.41     1688.34    110.61 o 
  -1  12   7      779.55      737.02     88.19 o 
   0  12   7      291.49      418.60     77.18 o 
   1  12   7      760.56      814.10     91.28 o 
   2  12   7     1640.86     1667.04    124.96 o 
   3  12   7     1033.15     1272.88    108.43 o 
   4  12   7      258.55      301.02     80.37 o 
   5  12   7       79.27       83.48     65.71 o 
   6  12   7      763.62      801.25    154.70 o 
   7  12   7      229.91      193.69     76.50 o 
   8  12   7      130.99      234.79     80.38 o 
   9  12   7      352.59      429.11    100.48 o 
  10  12   7      422.21      352.84    106.48 o 
  11  12   7      246.89      317.89    102.33 o 
 -10  13   7      134.99       40.56     64.89 o 
  -9  13   7      413.84      465.52     68.40 o 
  -8  13   7      170.15      156.76     55.48 o 
  -7  13   7      857.21      843.25     88.77 o 
  -6  13   7      162.85      185.70     62.46 o 
  -5  13   7      279.20      271.38    105.40 o 
  -4  13   7      104.50      103.63    118.30 o 
  -3  13   7     1424.84     1710.68    218.81 o 
  -2  13   7      446.46      458.28     89.23 o 
  -1  13   7      196.98      172.54     71.03 o 
   0  13   7      113.08      101.65     65.25 o 
   1  13   7      168.66       60.60     61.34 o 
   2  13   7      431.89      635.56     90.80 o 
   3  13   7     1472.80     1674.91    119.05 o 
   4  13   7       91.22       61.07     67.57 o 
   5  13   7      228.90      107.00     72.41 o 
   6  13   7      128.80      128.04     83.94 o 
   7  13   7      816.64      777.87    158.10 o 
   8  13   7      178.84      201.87     90.44 o 
   9  13   7      376.60      640.33    288.76 o 
  10  13   7      143.06       13.61    101.46 o 
  -9  14   7      305.21      327.98     98.19 o 
  -8  14   7      715.29      705.20    141.82 o 
  -7  14   7       19.52      -53.04     74.16 o 
  -6  14   7        5.40       -7.41     68.81 o 
  -5  14   7      231.57      135.66     76.31 o 
  -4  14   7     1027.03     1135.13    114.79 o 
  -3  14   7        6.93      -25.06     68.07 o 
  -2  14   7      182.70       80.39     76.16 o 
  -1  14   7       67.82       74.44     72.63 o 
   0  14   7      172.28       46.53     69.21 o 
   1  14   7      103.88       23.62     70.10 o 
   2  14   7      186.64      183.30     75.70 o 
   3  14   7        0.51      -38.51     69.23 o 
   4  14   7      939.32     1031.97    116.09 o 
   5  14   7      236.32      111.16    175.48 o 
   6  14   7        2.43      -98.78     75.14 o 
   7  14   7       11.32      -34.65     80.20 o 
   8  14   7      655.74      883.72    126.76 o 
   9  14   7      314.80      258.35    100.85 o 
  -7  15   7      138.77       87.72     79.86 o 
  -6  15   7      171.55      166.44     88.28 o 
  -5  15   7        4.45     -106.88     71.26 o 
  -4  15   7      325.67      164.55    131.75 o 
  -3  15   7      394.96      456.71    174.26 o 
  -2  15   7      240.81      158.52    137.59 o 
  -1  15   7      127.77      157.61     74.40 o 
   0  15   7       95.30      126.43     79.30 o 
   1  15   7      172.61      188.44     86.61 o 
   2  15   7      247.70      358.19     90.93 o 
   3  15   7      381.49      443.54     95.90 o 
   4  15   7      303.44      288.66     93.85 o 
   5  15   7        1.97      -88.91     69.64 o 
   6  15   7      162.37        0.85     86.75 o 
   7  15   7      126.01      106.25     97.09 o 
  -4  16   7      148.43       17.85     91.95 o 
  -3  16   7      653.00      717.73    114.44 o 
  -2  16   7       58.62      -12.14     78.17 o 
  -1  16   7      228.80      263.15     94.25 o 
   0  16   7       36.69        7.11     89.37 o 
   1  16   7      249.49      219.14     94.94 o 
   2  16   7       81.34       25.59     79.53 o 
   3  16   7      655.49      837.97    112.93 o 
   4  16   7      141.25       88.65    113.82 o 
   0   0   8      401.16      533.78     49.71 o 
   1   0   8       24.38       41.18     20.17 o 
   2   0   8     3725.70     3624.78    119.14 o 
   3   0   8     6186.04     5614.74    183.50 o 
   4   0   8     1113.92     1278.79     67.13 o 
   5   0   8      207.08      192.83     78.10 o 
   6   0   8      384.54      468.04     55.37 o 
   7   0   8    10968.20    12127.75    669.19 o 
   8   0   8     2114.17     2064.11    121.56 o 
   9   0   8     1459.78     1488.28    105.16 o 
  10   0   8     1108.95     1060.42    150.49 o 
  11   0   8       25.65      -70.92     56.69 o 
  12   0   8     1265.55     1186.09    148.32 o 
  13   0   8      293.99      587.64    102.27 o 
  14   0   8     1368.13     1239.07    137.37 o 
  15   0   8      344.83      253.95    100.97 o 
  16   0   8       21.67     -100.37     81.61 o 
 -16   1   8       56.67       -2.81     79.14 o 
 -15   1   8      119.81      109.31     90.05 o 
 -14   1   8     2866.74     2702.14    167.10 o 
 -13   1   8     2728.21     3327.64    181.32 o 
 -12   1   8       65.83        9.45     69.25 o 
 -11   1   8      363.46      283.46     92.90 o 
 -10   1   8      361.78      452.77     87.33 o 
  -9   1   8     4639.16     4379.19    181.41 o 
  -8   1   8     1019.04      959.51     58.94 o 
  -7   1   8     6879.09     7004.97    175.48 o 
  -6   1   8     2611.57     2514.32     80.74 o 
  -5   1   8      347.05      301.13     47.74 o 
  -4   1   8      410.13      492.02     37.66 o 
  -3   1   8      113.95       60.02     35.31 o 
  -2   1   8     2787.90     2302.81     51.33 o 
  -1   1   8     7403.39     7611.54    153.03 o 
   0   1   8     3437.50     2607.10     88.71 o 
   1   1   8     8377.73     8742.21    190.32 o 
   2   1   8     2516.86     2098.01     78.55 o 
   3   1   8       50.74       32.26     23.97 o 
   4   1   8      414.22      462.88     50.39 o 
   5   1   8      321.34      288.49     44.49 o 
   6   1   8     2820.82     2766.61    115.43 o 
   7   1   8     6529.69     6528.64    221.74 o 
   8   1   8      891.38      980.19    155.92 o 
   9   1   8     4583.29     4078.63    170.24 o 
  10   1   8      344.11      310.09     69.66 o 
  11   1   8      325.01      358.96     83.12 o 
  12   1   8       40.02       -2.19     66.57 o 
  13   1   8     2653.30     2749.84    228.32 o 
  14   1   8     2934.19     3249.97    182.54 o 
  15   1   8      126.23       98.37     85.86 o 
  16   1   8       58.56       -3.62     89.67 o 
 -16   2   8       30.17      -20.57     77.08 o 
 -15   2   8       90.85       38.13     82.14 o 
 -14   2   8      188.86      281.39    115.04 o 
 -13   2   8      104.63       83.87     77.65 o 
 -12   2   8      492.50      536.48     95.82 o 
 -11   2   8       90.71      -31.54     61.47 o 
 -10   2   8     1161.20      945.06     99.76 o 
  -9   2   8      493.96      435.32     53.88 o 
  -8   2   8    12351.03    12454.53    351.27 o 
  -7   2   8      154.07      222.63     37.50 o 
  -6   2   8      150.58       99.46     28.50 o 
  -5   2   8     2224.41     2205.30     75.52 o 
  -4   2   8     2898.03     2764.90     74.80 o 
  -3   2   8      381.08      382.70     46.03 o 
  -2   2   8     6704.78     7191.56    140.88 o 
  -1   2   8    19082.27    21791.05    396.45 o 
   0   2   8      652.35      477.09     51.50 o 
   1   2   8    19774.13    22051.13    460.99 o 
   2   2   8     6696.67     7344.10    170.16 o 
   3   2   8      460.00      501.97     66.58 o 
   4   2   8     3012.77     2834.01     87.62 o 
   5   2   8     1940.83     1889.29     86.28 o 
   6   2   8      213.41      195.23     42.70 o 
   7   2   8      148.75      175.62     49.58 o 
   8   2   8    12242.91    12857.44    493.71 o 
   9   2   8      554.99      508.46     74.02 o 
  10   2   8     1183.10     1327.64    106.73 o 
  11   2   8      121.91       46.72     63.38 o 
  12   2   8      447.92      538.59     95.38 o 
  13   2   8      145.14      110.77     83.62 o 
  14   2   8      215.03      211.59     92.51 o 
  15   2   8       79.82       80.41    133.38 o 
 -16   3   8      381.11      248.13     95.71 o 
 -15   3   8        6.85      -96.34     74.73 o 
 -14   3   8      420.66      291.67    142.34 o 
 -13   3   8     1121.04     1240.18    306.01 o 
 -12   3   8     1656.93     1568.15    128.77 o 
 -11   3   8      333.66      144.51     76.15 o 
 -10   3   8      207.31      189.57     71.94 o 
  -9   3   8     2111.12     2085.79    119.69 o 
  -8   3   8     6135.65     5991.90    168.59 o 
  -7   3   8     2473.28     2018.85     69.09 o 
  -6   3   8     1469.01     1500.44     51.71 o 
  -5   3   8       49.42       58.79     19.39 o 
  -4   3   8     1582.58     1158.82     44.27 o 
  -3   3   8      854.39      909.56     40.89 o 
  -2   3   8     2838.00     2835.37     69.15 o 
  -1   3   8     9695.49    10431.44    197.28 o 
   0   3   8    20913.94    21327.14    387.99 o 
   1   3   8     9314.51    10037.68    194.48 o 
   2   3   8     2815.80     3085.21    154.21 o 
   3   3   8      538.20      609.76     39.78 o 
   4   3   8     1500.10     1184.15     75.25 o 
   5   3   8       35.25       31.79     25.20 o 
   6   3   8     1416.91     1453.90     66.71 o 
   7   3   8     2319.26     2223.88    106.58 o 
   8   3   8     6643.00     6710.31    338.88 o 
   9   3   8     1948.12     2013.67    131.07 o 
  10   3   8      236.31      193.08     87.06 o 
  11   3   8      312.13      238.12     74.99 o 
  12   3   8     1597.44     1659.52    125.90 o 
  13   3   8     1147.33     1688.81    200.47 o 
  14   3   8      415.64      433.00    139.62 o 
 -15   4   8       93.77       53.67     79.31 o 
 -14   4   8        4.01     -100.10    142.48 o 
 -13   4   8      535.24      398.28     88.86 o 
 -12   4   8      546.41      498.32     94.51 o 
 -11   4   8      905.61      738.10     97.03 o 
 -10   4   8      659.65      662.45     93.16 o 
  -9   4   8     1316.93     1268.86     73.51 o 
  -8   4   8      850.52      844.38     49.14 o 
  -7   4   8    11951.50    11428.48    279.95 o 
  -6   4   8     4494.00     4283.10    111.99 o 
  -5   4   8     1556.39     1482.04     72.10 o 
  -4   4   8      520.70      562.28     70.72 o 
  -3   4   8     5265.54     4774.07    105.55 o 
  -2   4   8     9453.72     9225.21    181.67 o 
  -1   4   8      782.32      719.27     62.64 o 
   0   4   8       55.19       44.97     19.22 o 
   1   4   8      731.48     1063.17    109.73 o 
   2   4   8     9633.55     9506.25    189.18 o 
   3   4   8     5455.98     5013.91    111.12 o 
   4   4   8      503.90      684.38     56.46 o 
   5   4   8     1436.32     1455.35     55.33 o 
   6   4   8     4271.53     4141.51    206.16 o 
   7   4   8    11738.37    12249.54    377.50 o 
   8   4   8      865.87      995.05     78.96 o 
   9   4   8     1247.66     1217.17    117.62 o 
  10   4   8      468.90      436.27    104.04 o 
  11   4   8      975.10     1027.38    147.64 o 
  12   4   8      600.53      649.23    129.03 o 
 -15   5   8      352.90      234.19     85.02 o 
 -14   5   8     1179.68     1174.19    195.86 o 
 -13   5   8      311.30      401.90    112.73 o 
 -12   5   8      191.51      123.17     75.96 o 
 -11   5   8     1636.85     1470.43    142.34 o 
 -10   5   8      929.69      787.57     99.11 o 
  -9   5   8      232.67      268.14     53.80 o 
  -8   5   8      247.08      180.56     36.95 o 
  -7   5   8      951.49      975.32     51.54 o 
  -6   5   8     2699.20     2558.52     88.30 o 
  -5   5   8     5197.62     4756.69    191.40 o 
  -4   5   8      223.41      239.74     37.29 o 
  -3   5   8        0.96      -27.53     20.23 o 
  -2   5   8    19112.20    18707.12    349.45 o 
  -1   5   8    20489.53    21379.22    394.95 o 
   0   5   8      227.03      358.70     44.54 o 
   1   5   8    20615.19    22112.77    529.63 o 
   2   5   8    19480.82    19298.11    503.04 o 
   3   5   8       20.27       15.80     31.38 o 
   4   5   8      191.00      443.26     66.87 o 
   5   5   8     5251.18     5566.97    364.01 o 
   6   5   8     2809.98     2664.51    102.75 o 
   7   5   8      934.95      923.55     52.52 o 
   8   5   8      298.58      317.93     44.08 o 
   9   5   8      178.77      157.93     49.13 o 
  10   5   8      942.45     1205.02    108.85 o 
  11   5   8     1617.20     1931.66    203.73 o 
  12   5   8      173.53       44.28    132.02 o 
  13   5   8      331.20      312.66    139.90 o 
  14   5   8     1192.76     1625.52    231.98 o 
  15   5   8      347.77      332.49    170.86 o 
 -15   6   8      203.47      102.12     83.23 o 
 -14   6   8       39.99       33.86     76.13 o 
 -13   6   8       30.24       27.08     74.83 o 
 -12   6   8      325.69      282.96    116.40 o 
 -11   6   8      285.12      221.52    110.56 o 
 -10   6   8      486.79      361.45     86.47 o 
  -9   6   8      790.17      765.31     57.44 o 
  -8   6   8     3967.15     3730.80    106.17 o 
  -7   6   8       12.56       74.49     32.28 o 
  -6   6   8     8787.70     7903.10    173.52 o 
  -5   6   8     1310.39     1263.29     80.73 o 
  -4   6   8     8708.62     8281.70    177.45 o 
  -3   6   8     5882.57     5496.37    125.77 o 
  -2   6   8     9135.34     8765.83    180.86 o 
  -1   6   8    10726.81    11054.59    291.31 o 
   0   6   8     8104.69     8260.78    169.27 o 
   1   6   8    10999.08    11047.19    216.05 o 
   2   6   8     9091.90     9235.07    229.21 o 
   3   6   8     5860.94     5762.35    150.99 o 
   4   6   8     8301.42     8618.09    176.51 o 
   5   6   8     1477.09     1561.12    103.35 o 
   6   6   8     8443.13     8438.20    410.20 o 
   7   6   8        6.41       96.62     43.53 o 
   8   6   8     3884.83     3926.98    130.60 o 
   9   6   8      847.28      841.76     99.69 o 
  10   6   8      563.82      736.61    199.52 o 
  11   6   8      331.40      305.06    140.98 o 
  12   6   8      334.43      696.77    168.69 o 
  13   6   8       19.87       58.13    136.09 o 
  14   6   8       37.11       -6.25    149.40 o 
  15   6   8      204.80       67.37    153.48 o 
 -14   7   8      196.89       76.29     84.75 o 
 -13   7   8      203.48      220.67     83.51 o 
 -12   7   8      436.67      464.98     90.83 o 
 -11   7   8      263.21      250.39     80.67 o 
 -10   7   8      394.45      328.07     87.96 o 
  -9   7   8      139.53      241.42     45.61 o 
  -8   7   8      132.07      142.27     40.06 o 
  -7   7   8      467.35      625.04     50.32 o 
  -6   7   8      842.94      941.80     54.00 o 
  -5   7   8      393.19      416.00     39.31 o 
  -4   7   8     7276.99     7067.15    160.15 o 
  -3   7   8     4584.43     4412.99    109.54 o 
  -2   7   8     1036.32     1003.00     47.83 o 
  -1   7   8     3748.64     3675.10     92.80 o 
   0   7   8    20272.63    22396.37    449.84 o 
   1   7   8     3505.30     3680.40     99.47 o 
   2   7   8     1019.06     1021.76     45.68 o 
   3   7   8     4566.53     4719.98    159.29 o 
   4   7   8     7942.67     7840.83    173.07 o 
   5   7   8      351.06      475.42     47.55 o 
   6   7   8      929.06     1069.33     77.82 o 
   7   7   8      481.33      575.69     80.48 o 
   8   7   8      144.90      105.36     65.15 o 
   9   7   8      106.03      105.95     65.37 o 
  10   7   8      425.05      421.85     86.31 o 
  11   7   8      241.64      439.52    147.77 o 
  12   7   8      416.63      842.91    177.66 o 
  13   7   8      221.98      227.91    149.68 o 
  14   7   8      198.25      113.82    154.02 o 
 -14   8   8      105.99      -38.23    106.35 o 
 -13   8   8        7.23     -119.59     79.73 o 
 -12   8   8        0.37      -45.11     65.32 o 
 -11   8   8      811.15      787.38    106.67 o 
 -10   8   8     1035.83     1272.37    142.27 o 
  -9   8   8      290.52      154.37     50.66 o 
  -8   8   8        4.48      -47.39     35.11 o 
  -7   8   8     1925.72     1839.17     88.02 o 
  -6   8   8     3745.39     3763.90    108.31 o 
  -5   8   8     5397.72     4827.69    124.23 o 
  -4   8   8     1049.81     1029.55     54.22 o 
  -3   8   8       69.78       31.73     28.02 o 
  -2   8   8     2096.62     2070.26     68.84 o 
  -1   8   8     5328.28     4907.58    117.22 o 
   0   8   8      206.87      139.94     28.78 o 
   1   8   8     5427.18     4851.29    113.15 o 
   2   8   8     2198.72     2256.20     91.98 o 
   3   8   8       67.95       73.47     34.21 o 
   4   8   8      894.88      991.60     61.26 o 
   5   8   8     5740.19     5672.65    339.28 o 
   6   8   8     3881.51     3937.07    354.90 o 
   7   8   8     1866.97     1980.08    362.37 o 
   8   8   8        4.94      -38.80     56.73 o 
   9   8   8      252.14      180.83     85.30 o 
  10   8   8     1191.49     1478.23    126.65 o 
  11   8   8      732.82     1020.44    178.20 o 
  12   8   8        4.00     -169.78    114.91 o 
  13   8   8        3.63     -135.28    123.60 o 
  14   8   8      102.12      186.62    150.22 o 
 -13   9   8       71.60      -24.38    110.97 o 
 -12   9   8      112.41       71.64     79.65 o 
 -11   9   8     1334.76     1356.01    129.23 o 
 -10   9   8      377.09      293.56     84.66 o 
  -9   9   8      272.23      184.81     47.24 o 
  -8   9   8      244.59      162.26     44.97 o 
  -7   9   8     1607.37     1526.14     71.30 o 
  -6   9   8     1632.99     1611.49     72.43 o 
  -5   9   8     3552.54     3251.77     99.44 o 
  -4   9   8     2019.71     1806.08     71.96 o 
  -3   9   8      631.66      680.09     55.44 o 
  -2   9   8      724.00      811.59     52.00 o 
  -1   9   8     5958.28     6007.13    137.69 o 
   0   9   8     1289.08     1438.37     92.21 o 
   1   9   8     5713.37     5606.17    246.12 o 
   2   9   8      811.25      883.52     59.33 o 
   3   9   8      521.58      588.57     72.38 o 
   4   9   8     1950.19     1986.21    113.95 o 
   5   9   8     3578.40     3223.11    580.37 o 
   6   9   8     1462.01     1595.45    112.68 o 
   7   9   8     1640.14     1499.15    110.96 o 
   8   9   8      274.01      117.98    162.71 o 
   9   9   8      244.95      129.32     78.28 o 
  10   9   8      423.45      376.39    147.23 o 
  11   9   8     1359.69     1607.45    145.19 o 
  12   9   8      110.05      120.84    121.42 o 
  13   9   8       63.53      -31.24    128.76 o 
 -13  10   8       54.40       95.84     78.04 o 
 -12  10   8      119.48        4.05     74.76 o 
 -11  10   8      512.43      448.71    101.67 o 
 -10  10   8     1023.54      952.40    114.86 o 
  -9  10   8      136.03       73.79     48.12 o 
  -8  10   8      394.94      366.15     53.68 o 
  -7  10   8     1038.79      965.97     67.57 o 
  -6  10   8     2589.01     2435.21    113.99 o 
  -5  10   8      465.68      660.83     56.44 o 
  -4  10   8      204.47      167.13     53.05 o 
  -3  10   8      570.51      544.89     51.06 o 
  -2  10   8      729.78      758.61     53.32 o 
  -1  10   8      381.87      421.91     44.60 o 
   0  10   8        0.02       51.41     37.99 o 
   1  10   8      412.20      535.01    121.97 o 
   2  10   8      574.83      568.89     74.84 o 
   3  10   8      560.42      516.07     74.40 o 
   4  10   8      199.47      128.04     64.69 o 
   5  10   8      541.23      664.56     85.28 o 
   6  10   8     2529.90     2482.90    259.01 o 
   7  10   8      959.21     1075.23    348.38 o 
   8  10   8      399.21      404.67    121.97 o 
   9  10   8      142.61       71.76     80.41 o 
  10  10   8     1052.35     1223.02    261.73 o 
  11  10   8      478.56      607.88    118.23 o 
  12  10   8       96.86       12.50     83.79 o 
  13  10   8       48.25        9.16     88.07 o 
 -12  11   8      467.13      397.82     95.43 o 
 -11  11   8      247.92      362.85     92.82 o 
 -10  11   8      184.85      153.30     81.44 o 
  -9  11   8      537.57      553.46     77.43 o 
  -8  11   8      514.73      432.56     60.31 o 
  -7  11   8      114.59       57.53     46.15 o 
  -6  11   8      355.49      332.49     50.68 o 
  -5  11   8      170.10      174.12     47.16 o 
  -4  11   8     1025.09     1030.36     66.34 o 
  -3  11   8      560.72      614.60     55.11 o 
  -2  11   8      647.08      547.72     61.76 o 
  -1  11   8       21.73       32.91    112.05 o 
   0  11   8     3808.98     3841.58    156.25 o 
   1  11   8       47.76       78.40     57.22 o 
   2  11   8      668.50      651.78    187.43 o 
   3  11   8      511.22      590.30    134.46 o 
   4  11   8     1023.47     1135.95    104.87 o 
   5  11   8      135.51      116.92     67.47 o 
   6  11   8      279.57      312.67     79.02 o 
   7  11   8       95.90      -15.42     86.93 o 
   8  11   8      531.54      555.38    157.55 o 
   9  11   8      553.22      509.04    201.97 o 
  10  11   8      168.54      168.13     92.54 o 
  11  11   8      231.73      218.04    154.43 o 
  12  11   8      492.65      665.43    339.69 o 
 -11  12   8      193.86      142.74     86.06 o 
 -10  12   8        6.63      -43.49     73.91 o 
  -9  12   8      383.52      401.52    131.90 o 
  -8  12   8     1670.26     1559.76     89.32 o 
  -7  12   8     1098.62     1216.33     97.32 o 
  -6  12   8       89.93      169.88     50.97 o 
  -5  12   8     2336.31     2164.49     89.94 o 
  -4  12   8      791.02      717.16     74.30 o 
  -3  12   8       84.55      109.15     62.15 o 
  -2  12   8      194.70      187.30     75.11 o 
  -1  12   8      320.08      278.55     73.40 o 
   0  12   8      630.68      677.57     86.79 o 
   1  12   8      360.13      462.79     88.83 o 
   2  12   8      213.68      210.93     68.09 o 
   3  12   8       71.31      125.41     68.74 o 
   4  12   8      890.95      957.64    278.98 o 
   5  12   8     2307.27     2291.41    135.52 o 
   6  12   8       79.46      194.95     96.98 o 
   7  12   8     1122.28     1231.83    126.62 o 
   8  12   8     1690.67     1804.77    144.03 o 
   9  12   8      387.13      532.92    108.47 o 
  10  12   8        4.13       -1.77     82.16 o 
  11  12   8      184.32      234.96    105.69 o 
 -10  13   8       22.38      129.05     83.06 o 
  -9  13   8      911.37      928.73     90.55 o 
  -8  13   8      173.83      144.89     57.89 o 
  -7  13   8      309.24      355.68     61.31 o 
  -6  13   8      575.05      681.86     81.14 o 
  -5  13   8       13.92      -43.49     71.58 o 
  -4  13   8     1130.89     1271.47    144.38 o 
  -3  13   8     1364.43     1746.71    158.10 o 
  -2  13   8      212.55      278.09     76.44 o 
  -1  13   8     1600.00     1627.45    153.48 o 
   0  13   8      613.10      469.16     78.37 o 
   1  13   8     1485.67     1515.09    192.05 o 
   2  13   8      236.18      266.40     83.53 o 
   3  13   8     1409.94     1512.46    117.96 o 
   4  13   8     1118.52     1145.00    115.77 o 
   5  13   8       28.84       64.67    150.90 o 
   6  13   8      537.21      538.04     97.35 o 
   7  13   8      281.41      453.04     98.89 o 
   8  13   8      169.29      212.47     86.61 o 
   9  13   8      923.99     1141.00    277.76 o 
  10  13   8       21.50      -82.23    103.22 o 
  -8  14   8      292.61      176.33     73.48 o 
  -7  14   8      478.97      376.35     92.45 o 
  -6  14   8      387.16      412.54     92.53 o 
  -5  14   8       72.44       25.80    134.87 o 
  -4  14   8      408.38      502.78     87.34 o 
  -3  14   8      822.11      904.43    192.60 o 
  -2  14   8      552.18      644.96    101.13 o 
  -1  14   8      544.62      454.03     87.20 o 
   0  14   8       96.79      -20.56     68.07 o 
   1  14   8      474.31      446.22     98.34 o 
   2  14   8      591.58      545.71     93.54 o 
   3  14   8      858.16      837.29    106.72 o 
   4  14   8      377.81      378.41     90.87 o 
   5  14   8       64.16        7.31     70.63 o 
   6  14   8      385.55      340.90     96.51 o 
   7  14   8      465.42      431.99    107.49 o 
   8  14   8      272.11      263.87     97.89 o 
  -7  15   8       52.73       69.45     83.74 o 
  -6  15   8      277.14      113.42     81.25 o 
  -5  15   8       69.91     -104.90     69.93 o 
  -4  15   8        1.82     -104.72     69.81 o 
  -3  15   8       99.94      129.06     85.86 o 
  -2  15   8      933.05      780.92    112.26 o 
  -1  15   8      319.34      217.90     83.68 o 
   0  15   8       49.02      -88.24     93.31 o 
   1  15   8      320.72      248.00     88.19 o 
   2  15   8      908.06      995.20    118.20 o 
   3  15   8      100.82      128.53     80.87 o 
   4  15   8        0.81     -103.65     69.10 o 
   5  15   8       70.25      -76.06     77.34 o 
   6  15   8      245.53      145.39     92.01 o 
   7  15   8       72.21       42.02     91.38 o 
  -4  16   8      300.02      292.33     96.66 o 
  -3  16   8      404.45      482.80    106.07 o 
  -2  16   8      172.29      129.51     85.68 o 
  -1  16   8      112.13       54.03     83.84 o 
   0  16   8       57.98       -6.67     80.01 o 
   1  16   8      108.41       10.87     77.16 o 
   2  16   8      177.75      207.03     92.84 o 
   3  16   8      377.78      529.47    103.17 o 
   4  16   8      304.33      355.30    100.28 o 
   1   0   9     4285.09     4356.38    135.50 o 
   2   0   9        3.43       -8.20     20.26 o 
   3   0   9     4080.53     5113.37    163.43 o 
   4   0   9      868.28     1003.11     61.36 o 
   5   0   9     1008.39     1141.37     43.06 o 
   6   0   9       51.07       86.65     41.89 o 
   7   0   9     6253.48     6353.13    218.17 o 
   8   0   9       93.41       85.75     54.53 o 
   9   0   9     8733.16     8760.56    463.56 o 
  10   0   9      135.40      -36.05     83.39 o 
  11   0   9      310.52      275.94     77.63 o 
  12   0   9       20.10       44.46     74.37 o 
  13   0   9     5173.66     5270.68    697.04 o 
  14   0   9       39.27      240.85    136.37 o 
  15   0   9      117.59       60.99     88.98 o 
  16   0   9       33.13     -122.15     81.44 o 
 -16   1   9       60.90       60.38     87.36 o 
 -15   1   9      104.12       19.71     84.23 o 
 -14   1   9      252.61      285.56     93.58 o 
 -13   1   9     1439.70     1576.10    134.36 o 
 -12   1   9     1296.71     1225.97    163.67 o 
 -11   1   9     1059.32      875.48    104.48 o 
 -10   1   9      323.71      284.80     72.58 o 
  -9   1   9      410.33      417.90     77.03 o 
  -8   1   9     7303.57     6907.24    179.70 o 
  -7   1   9     4090.32     4097.01    116.81 o 
  -6   1   9     1096.96     1121.90     88.48 o 
  -5   1   9      879.04      826.67     37.32 o 
  -4   1   9     8551.60     8286.50    223.65 o 
  -3   1   9     2547.99     2541.91     72.89 o 
  -2   1   9     2212.86     2424.86     54.83 o 
  -1   1   9     6133.05     6084.27    221.72 o 
   0   1   9        0.13       -5.22     26.62 o 
   1   1   9     5973.53     6069.35    180.34 o 
   2   1   9     2167.56     2245.94     84.64 o 
   3   1   9     2081.25     2140.32     87.17 o 
   4   1   9     9047.29     8505.97    513.95 o 
   5   1   9      801.41      823.50     65.05 o 
   6   1   9     1082.49     1103.28     73.93 o 
   7   1   9     4221.00     4179.13    186.08 o 
   8   1   9     7340.28     7161.20    278.03 o 
   9   1   9      324.44      390.07     99.69 o 
  10   1   9      282.27      264.30    138.00 o 
  11   1   9      989.59      909.56    131.20 o 
  12   1   9     1363.88     1512.85    126.09 o 
  13   1   9     1256.88     1387.09    309.40 o 
  14   1   9      242.33      327.83    102.72 o 
  15   1   9      107.84       22.84     84.02 o 
  16   1   9       56.00      -71.59    152.80 o 
 -16   2   9       30.25       25.30     75.76 o 
 -15   2   9      111.27       19.60     85.53 o 
 -14   2   9     2209.42     2157.56    150.11 o 
 -13   2   9       31.49       57.53     78.00 o 
 -12   2   9      893.63      865.25    110.89 o 
 -11   2   9      120.89       29.25     63.94 o 
 -10   2   9      460.57      481.86    110.56 o 
  -9   2   9      201.25      134.21     60.13 o 
  -8   2   9     3081.70     2958.44    100.93 o 
  -7   2   9     7040.68     7478.28    322.29 o 
  -6   2   9     2132.49     2095.30    107.21 o 
  -5   2   9     2279.92     2395.48     86.41 o 
  -4   2   9      519.92      513.74     28.53 o 
  -3   2   9     6845.57     6337.86    124.70 o 
  -2   2   9     7123.52     7685.02    167.26 o 
  -1   2   9    13338.81    14362.51    267.14 o 
   0   2   9     1153.24     1139.93     37.43 o 
   1   2   9    13893.07    14708.80    318.26 o 
   2   2   9     7591.97     8404.57    192.66 o 
   3   2   9     6259.84     5964.76    152.63 o 
   4   2   9      523.92      553.48     50.29 o 
   5   2   9     2044.21     2368.73    138.95 o 
   6   2   9     1976.23     1962.92     97.47 o 
   7   2   9     7095.64     8019.88    449.57 o 
   8   2   9     2925.35     2993.44    134.84 o 
   9   2   9      214.88      195.78     59.90 o 
  10   2   9      391.51      496.65    177.93 o 
  11   2   9      136.81       56.18     67.54 o 
  12   2   9      836.45     1022.61    127.67 o 
  13   2   9       22.53       63.22     80.46 o 
  14   2   9     2218.00     2179.03    153.14 o 
  15   2   9      103.44       61.66    140.71 o 
 -16   3   9        5.68     -104.49     77.51 o 
 -15   3   9      153.32      164.10     90.22 o 
 -14   3   9      340.84      194.66     89.75 o 
 -13   3   9     1224.06     1108.77    123.43 o 
 -12   3   9      299.67      305.93     85.61 o 
 -11   3   9     1303.81     1136.61    113.99 o 
 -10   3   9      478.70      412.02     90.46 o 
  -9   3   9      252.23      328.81     71.95 o 
  -8   3   9      538.64      656.94     55.23 o 
  -7   3   9     4228.14     4018.31    170.48 o 
  -6   3   9     6600.72     6995.38    148.61 o 
  -5   3   9      956.61      832.99     35.80 o 
  -4   3   9      689.03      502.13     28.45 o 
  -3   3   9     9303.67     8546.50    166.17 o 
  -2   3   9    11795.07    12547.16    234.86 o 
  -1   3   9    19919.92    21650.89    397.66 o 
   0   3   9     2611.80     2574.52     64.31 o 
   1   3   9    20345.42    22363.43    406.10 o 
   2   3   9    11595.99    12082.97    235.26 o 
   3   3   9     8715.82     8133.00    196.76 o 
   4   3   9      742.34      628.69     43.32 o 
   5   3   9      884.51      826.63     61.15 o 
   6   3   9     6372.21     7453.53    281.02 o 
   7   3   9     4352.17     4548.98    165.47 o 
   8   3   9      453.95      561.72     80.27 o 
   9   3   9      287.34      340.73    108.93 o 
  10   3   9      398.09      497.83    210.52 o 
  11   3   9     1219.41     1227.48    119.93 o 
  12   3   9      270.11      296.27    113.14 o 
  13   3   9     1228.83     1485.08    192.87 o 
  14   3   9      306.58      316.74    142.61 o 
 -15   4   9      218.91      -14.99     82.69 o 
 -14   4   9      228.04       52.99     80.00 o 
 -13   4   9     1134.10     1245.77    168.42 o 
 -12   4   9     1024.37     1060.25    255.75 o 
 -11   4   9      519.65      354.04     82.69 o 
 -10   4   9       63.01      -79.87     59.43 o 
  -9   4   9      289.84      123.80     67.60 o 
  -8   4   9     1375.68     1199.68     55.88 o 
  -7   4   9      240.27      342.38     36.64 o 
  -6   4   9     4084.04     4435.11    106.21 o 
  -5   4   9     4035.27     3931.48     94.68 o 
  -4   4   9     4885.83     4365.36    153.44 o 
  -3   4   9     3480.89     3105.98     75.40 o 
  -2   4   9     2434.76     3147.51     86.30 o 
  -1   4   9    26578.41    27375.71    495.94 o 
   0   4   9    23403.36    23749.71    433.86 o 
   1   4   9    27124.99    27927.49    639.61 o 
   2   4   9     2593.57     3584.96    124.21 o 
   3   4   9     2914.46     2630.11     73.16 o 
   4   4   9     4851.27     4749.93    218.24 o 
   5   4   9     3869.99     4197.21    163.67 o 
   6   4   9     4037.62     4544.64    203.93 o 
   7   4   9      202.33      364.49     51.17 o 
   8   4   9     1257.71     1252.39    156.87 o 
   9   4   9      225.75      154.38     91.41 o 
  10   4   9       63.43       28.76     54.81 o 
  11   4   9      603.35      606.31    129.30 o 
  12   4   9     1024.08     1467.69    178.74 o 
 -15   5   9       74.27        9.79     80.33 o 
 -14   5   9       26.35       10.88     80.72 o 
 -13   5   9      437.06      368.53     94.31 o 
 -12   5   9      519.16      393.13     90.27 o 
 -11   5   9      765.47      626.28    122.10 o 
 -10   5   9      313.48      275.00    141.93 o 
  -9   5   9     2963.81     2963.23    196.02 o 
  -8   5   9     6305.83     6164.41    169.50 o 
  -7   5   9     1657.33     1613.14     62.52 o 
  -6   5   9      882.65      974.56     50.51 o 
  -5   5   9    16320.79    17055.00    381.65 o 
  -4   5   9    10380.04    10620.12    216.06 o 
  -3   5   9     4005.50     3910.68     98.65 o 
  -2   5   9      396.67      358.17     38.62 o 
  -1   5   9    14631.89    16118.27    305.31 o 
   0   5   9      355.29      291.55     29.77 o 
   1   5   9    14804.33    16264.31    305.68 o 
   2   5   9      395.30      434.54     42.32 o 
   3   5   9     4027.58     4295.67    184.71 o 
   4   5   9    10837.23    11934.90    295.68 o 
   5   5   9    16567.18    18490.50    546.92 o 
   6   5   9      844.69      875.56     49.00 o 
   7   5   9     1698.50     1860.07    108.18 o 
   8   5   9     6198.36     6639.76    283.83 o 
   9   5   9     2865.51     3361.19    154.43 o 
  10   5   9      266.64      263.48     74.81 o 
  11   5   9      770.89      889.91    168.15 o 
  12   5   9      451.64      472.66    168.96 o 
  13   5   9      483.39      313.21    158.37 o 
  14   5   9       14.23      -80.95    145.06 o 
  15   5   9       87.99       -2.44    139.08 o 
 -15   6   9       39.46       83.00     81.19 o 
 -14   6   9      704.35      561.41    107.61 o 
 -13   6   9      388.26      204.14     80.69 o 
 -12   6   9      132.96        2.99     72.93 o 
 -11   6   9      126.26      149.22     80.69 o 
 -10   6   9     1013.94      786.65    104.21 o 
  -9   6   9     1323.31     1219.49     79.22 o 
  -8   6   9      566.78      689.80     52.55 o 
  -7   6   9     3628.05     3390.88     96.96 o 
  -6   6   9     1399.44     1416.99     60.05 o 
  -5   6   9     7692.66     6751.55    150.64 o 
  -4   6   9     4996.40     5317.11    124.87 o 
  -3   6   9      496.22      613.87     41.41 o 
  -2   6   9       71.77       99.74     27.42 o 
  -1   6   9      597.28      552.13     39.09 o 
   0   6   9     7658.02     7232.23    152.56 o 
   1   6   9      740.81      741.06     39.93 o 
   2   6   9      147.99      310.15     30.82 o 
   3   6   9      560.29      662.45     38.66 o 
   4   6   9     5025.75     5573.23    126.63 o 
   5   6   9     7470.75     6967.32    271.42 o 
   6   6   9     1598.24     1738.63     94.30 o 
   7   6   9     3586.48     3780.88    223.55 o 
   8   6   9      642.01      761.42     69.28 o 
   9   6   9     1429.10     1524.37    117.86 o 
  10   6   9     1071.21     1365.01    188.25 o 
  11   6   9       47.97      -11.41    106.21 o 
  12   6   9      149.20      320.81    141.25 o 
  13   6   9      341.55      284.41    168.69 o 
  14   6   9      743.65      853.23    203.46 o 
  15   6   9       18.38      -31.78    154.57 o 
 -14   7   9      378.09      243.34    125.64 o 
 -13   7   9      148.17       75.09     74.80 o 
 -12   7   9       55.06       84.00     83.85 o 
 -11   7   9      408.51      336.27    117.89 o 
 -10   7   9     1801.92     1632.67    123.08 o 
  -9   7   9      203.16      107.24     71.70 o 
  -8   7   9      150.97       89.63     37.96 o 
  -7   7   9     1334.80     1321.34     64.81 o 
  -6   7   9     6143.97     6245.68    147.34 o 
  -5   7   9     1042.14     1167.54     55.98 o 
  -4   7   9      507.31      517.84     65.50 o 
  -3   7   9      375.60      362.95     36.69 o 
  -2   7   9     2061.86     1856.44     64.08 o 
  -1   7   9     1389.59     1507.44     56.09 o 
   0   7   9       75.42       82.01     26.89 o 
   1   7   9     1376.82     1530.77     54.26 o 
   2   7   9     1908.81     1734.92     63.66 o 
   3   7   9      411.00      429.02     33.96 o 
   4   7   9      542.32      636.89     38.96 o 
   5   7   9     1253.85     1503.69    152.10 o 
   6   7   9     6104.63     6736.00    424.17 o 
   7   7   9     1395.14     1264.69    146.14 o 
   8   7   9      140.29      -35.86     90.46 o 
   9   7   9      148.24       61.76    121.83 o 
  10   7   9     1911.55     2091.73    495.89 o 
  11   7   9      525.59      669.33    164.07 o 
  12   7   9       47.01        7.06    133.65 o 
  13   7   9      156.72        8.42    141.80 o 
  14   7   9      345.52      462.34    176.30 o 
 -14   8   9       26.60      -19.98     74.91 o 
 -13   8   9      134.04       27.29     93.58 o 
 -12   8   9      215.93       96.36     84.78 o 
 -11   8   9     2311.64     1898.18    136.42 o 
 -10   8   9      128.71      134.85     79.28 o 
  -9   8   9      101.49       85.71     52.10 o 
  -8   8   9      248.56      201.63     45.88 o 
  -7   8   9     1727.49     1402.05     69.38 o 
  -6   8   9     1417.63     1293.37     64.30 o 
  -5   8   9     1263.05     1203.52     61.35 o 
  -4   8   9       63.97       33.20     29.76 o 
  -3   8   9      330.32      301.50     37.71 o 
  -2   8   9      138.37       76.98     29.40 o 
  -1   8   9     6239.74     5958.54    135.06 o 
   0   8   9      795.62      630.11     51.09 o 
   1   8   9     5811.43     5752.25    131.90 o 
   2   8   9      135.91      101.25     26.35 o 
   3   8   9      261.43      242.34     41.03 o 
   4   8   9       27.38       36.42     33.60 o 
   5   8   9     1067.00     1178.22    249.23 o 
   6   8   9     1479.80     1414.54    108.33 o 
   7   8   9     1637.06     1423.31    116.77 o 
   8   8   9      251.63      344.15     79.67 o 
   9   8   9      100.59      112.85     72.83 o 
  10   8   9      115.80      143.10     82.55 o 
  11   8   9     2324.18     2478.64    486.65 o 
  12   8   9      252.51      139.35    128.22 o 
  13   8   9      140.37      104.04    133.11 o 
  14   8   9       18.66      -91.82    141.25 o 
 -13   9   9       35.20      -28.55     73.75 o 
 -12   9   9      388.39      338.20     91.50 o 
 -11   9   9     1200.64     1147.79    122.64 o 
 -10   9   9      229.07      139.36     83.38 o 
  -9   9   9       27.75      -43.00     50.08 o 
  -8   9   9       22.96      -36.48     38.22 o 
  -7   9   9     2157.01     2058.97    103.21 o 
  -6   9   9       84.00      212.09     49.76 o 
  -5   9   9     1854.93     1801.26     73.48 o 
  -4   9   9      325.59      341.26     43.59 o 
  -3   9   9      144.52       74.22     34.95 o 
  -2   9   9      273.24      334.60     40.80 o 
  -1   9   9     1746.37     1593.97     63.29 o 
   0   9   9     1597.45     1534.79     59.77 o 
   1   9   9     2084.42     2116.21     84.42 o 
   2   9   9      224.98      310.83     45.78 o 
   3   9   9      132.48       97.93     51.18 o 
   4   9   9      367.23      424.57     70.68 o 
   5   9   9     1795.62     1824.53    190.29 o 
   6   9   9      177.85      245.55     88.69 o 
   7   9   9     2107.85     2197.58    279.52 o 
   8   9   9       20.47      -72.03     64.36 o 
   9   9   9        9.95      -41.91     71.36 o 
  10   9   9      176.77      168.37     85.44 o 
  11   9   9     1174.22     1432.75    352.05 o 
  12   9   9      358.79      443.50    107.97 o 
  13   9   9       36.75      -49.71    132.02 o 
 -12  10   9      490.45      424.35    107.71 o 
 -11  10   9      175.71      238.84     90.70 o 
 -10  10   9       55.08     -107.48     72.86 o 
  -9  10   9       50.21       -2.87     55.84 o 
  -8  10   9      160.20       67.23     46.01 o 
  -7  10   9      274.06      243.77     56.62 o 
  -6  10   9       39.88       22.35     40.28 o 
  -5  10   9     1475.10     1236.18     68.26 o 
  -4  10   9     2832.61     2907.09     94.43 o 
  -3  10   9      167.67      158.35     42.15 o 
  -2  10   9       29.96      -32.15     31.44 o 
  -1  10   9      247.13      227.03     39.35 o 
   0  10   9     4287.38     4013.58    181.44 o 
   1  10   9      354.72      337.91     48.96 o 
   2  10   9       25.43      -42.73     57.32 o 
   3  10   9      219.47      193.56     65.69 o 
   4  10   9     2917.18     2806.42    158.10 o 
   5  10   9     1571.67     1412.64    141.12 o 
   6  10   9       23.13        4.20     58.66 o 
   7  10   9      255.21      319.43     78.64 o 
   8  10   9      179.36       53.49     82.04 o 
   9  10   9       28.13        8.11     76.26 o 
  10  10   9       62.28       25.97     77.67 o 
  11  10   9      163.19      315.99     99.41 o 
  12  10   9      503.62      356.16    110.57 o 
 -12  11   9      156.10      107.82     83.06 o 
 -11  11   9       74.64       48.90     76.36 o 
 -10  11   9      992.71     1077.49    124.14 o 
  -9  11   9       60.67      -43.51     58.14 o 
  -8  11   9     1384.43     1261.59     77.36 o 
  -7  11   9       66.68       44.41     46.13 o 
  -6  11   9     1210.83     1279.82     76.75 o 
  -5  11   9      120.53       48.13     41.33 o 
  -4  11   9     1245.55     1270.68     71.86 o 
  -3  11   9     1039.63     1014.73     66.03 o 
  -2  11   9       44.96       28.80     44.85 o 
  -1  11   9     1154.44     1152.26     77.74 o 
   0  11   9      369.98      391.29    108.11 o 
   1  11   9     1145.99     1062.19     95.21 o 
   2  11   9       73.14      122.85     71.44 o 
   3  11   9     1149.03     1169.75    162.04 o 
   4  11   9     1088.80      996.89    198.98 o 
   5  11   9       82.28       23.33     65.59 o 
   6  11   9     1257.46     1365.50    122.92 o 
   7  11   9       69.86      135.33    122.51 o 
   8  11   9     1426.71     1517.12    259.83 o 
   9  11   9       75.11       30.01     84.07 o 
  10  11   9     1045.68     1310.89    419.28 o 
  11  11   9       74.37      104.65     91.25 o 
  12  11   9      170.69      170.85    198.30 o 
 -11  12   9      689.11      639.37    107.75 o 
 -10  12   9      156.17       42.75     78.78 o 
  -9  12   9       42.88       96.78     66.03 o 
  -8  12   9      253.65      224.91     57.45 o 
  -7  12   9      134.37      178.55     52.58 o 
  -6  12   9     1552.99     1594.14     84.42 o 
  -5  12   9      307.96      342.75     55.20 o 
  -4  12   9       52.94       41.61     54.73 o 
  -3  12   9      239.12      258.55     58.67 o 
  -2  12   9     1620.48     1506.22    104.76 o 
  -1  12   9     1200.89     1067.59     99.65 o 
   0  12   9      314.52      338.48     75.19 o 
   1  12   9     1145.14     1157.10    177.52 o 
   2  12   9     1690.69     1600.91    143.84 o 
   3  12   9      245.32      304.07     74.63 o 
   4  12   9       65.79       32.47     63.05 o 
   5  12   9      219.39      239.04     79.00 o 
   6  12   9     1564.56     1688.41    133.07 o 
   7  12   9      114.51      186.52     83.07 o 
   8  12   9      281.22      249.75     98.34 o 
   9  12   9       60.20      147.17     90.89 o 
  10  12   9      162.28      181.62    112.32 o 
  11  12   9      629.74      690.38    172.36 o 
 -10  13   9      330.41      355.20     94.90 o 
  -9  13   9      566.05      758.19    163.98 o 
  -8  13   9      303.12      516.90     78.55 o 
  -7  13   9     1547.95     1455.88    108.53 o 
  -6  13   9      496.08      577.41     79.37 o 
  -5  13   9      984.48     1023.35    260.37 o 
  -4  13   9       74.59      171.61     74.72 o 
  -3  13   9      418.17      552.88    141.80 o 
  -2  13   9     1055.02     1073.98    105.98 o 
  -1  13   9      511.91      538.82     82.92 o 
   0  13   9      178.58      132.48     69.16 o 
   1  13   9      494.34      532.01     85.93 o 
   2  13   9     1036.61      872.18    101.76 o 
   3  13   9      449.53      510.47     87.13 o 
   4  13   9       69.73      198.62     87.47 o 
   5  13   9      999.50     1171.43    121.51 o 
   6  13   9      528.28      557.94    103.41 o 
   7  13   9     1628.43     1739.90    244.34 o 
   8  13   9      285.40      535.27    108.51 o 
   9  13   9      564.48      764.09    167.88 o 
  10  13   9      337.36      257.52    151.85 o 
  -8  14   9      104.34       89.44     85.07 o 
  -7  14   9      371.41      297.60    117.89 o 
  -6  14   9       16.80      -61.74     75.79 o 
  -5  14   9      213.60      143.89     81.89 o 
  -4  14   9      530.55      577.77    102.14 o 
  -3  14   9      412.06      507.50     92.39 o 
  -2  14   9       98.77      144.31     72.30 o 
  -1  14   9      129.56      116.34     73.63 o 
   0  14   9      708.41      607.88    125.36 o 
   1  14   9      156.83       99.26     70.40 o 
   2  14   9       63.55      156.07     76.82 o 
   3  14   9      379.39      496.11     89.03 o 
   4  14   9      530.53      647.39    102.26 o 
   5  14   9      210.69      301.17     89.14 o 
   6  14   9       14.66      -31.81     75.57 o 
   7  14   9      336.16      195.08    100.01 o 
   8  14   9      101.16      189.27    100.10 o 
  -6  15   9        0.19      -49.59     76.81 o 
  -5  15   9      116.30       22.52     78.27 o 
  -4  15   9      332.62      359.11    172.22 o 
  -3  15   9      313.41      358.60     89.44 o 
  -2  15   9        8.64       87.88     83.93 o 
  -1  15   9      130.44       68.10     75.85 o 
   0  15   9       93.06      -62.36     69.61 o 
   1  15   9      157.68      203.99    153.07 o 
   2  15   9       11.47       27.24     72.29 o 
   3  15   9      294.07      251.23     85.20 o 
   4  15   9      311.97      146.31     81.88 o 
   5  15   9      106.71      -16.06     77.87 o 
   6  15   9        1.58      -64.69     84.01 o 
  -4  16   9       99.19      -16.64    109.20 o 
  -3  16   9      233.41      259.48     92.54 o 
  -2  16   9      643.30      736.44    146.82 o 
  -1  16   9      118.90       70.76     77.50 o 
   0  16   9        4.98      -96.66     64.44 o 
   1  16   9      138.66       16.72     73.40 o 
   2  16   9      632.52      636.12    113.28 o 
   3  16   9      246.34      217.04    140.98 o 
   4  16   9       97.40       19.75     77.58 o 
   0   0  10        8.33      -22.27     26.08 o 
   1   0  10     3649.88     4091.28    131.26 o 
   2   0  10     4750.50     4841.39    154.30 o 
   3   0  10      449.61      461.77     46.58 o 
   4   0  10      515.54      666.65     58.20 o 
   5   0  10     1419.92     1402.12     79.92 o 
   6   0  10     7820.09     8073.80    192.42 o 
   7   0  10     1388.73     1267.23     55.19 o 
   8   0  10      428.44      590.04     74.72 o 
   9   0  10       87.87      111.55     58.43 o 
  10   0  10     1153.42      871.01    180.64 o 
  11   0  10     1552.26     1609.67    173.17 o 
  12   0  10      222.85      189.60     79.56 o 
  13   0  10        0.94      245.72    144.79 o 
  14   0  10     5835.53     6153.18    265.55 o 
  15   0  10      305.56      277.22     99.58 o 
  16   0  10       66.71      -12.54     89.08 o 
 -16   1  10       27.57       78.09    148.86 o 
 -15   1  10      690.23      774.88    121.11 o 
 -14   1  10      204.62      233.70    171.54 o 
 -13   1  10     1634.98     1696.75    135.22 o 
 -12   1  10      438.19      411.44     94.12 o 
 -11   1  10      132.61      131.50     79.18 o 
 -10   1  10       75.97       24.35     57.83 o 
  -9   1  10     1651.13     1730.00    172.22 o 
  -8   1  10     7841.11     7726.12    263.85 o 
  -7   1  10     5393.85     5506.22    145.24 o 
  -6   1  10      559.41      620.40     37.45 o 
  -5   1  10     1020.85      944.54     38.29 o 
  -4   1  10     2868.87     2713.34    217.59 o 
  -3   1  10     6182.61     6327.10    147.86 o 
  -2   1  10     2835.69     2739.68     63.09 o 
  -1   1  10     2748.06     2533.15     74.61 o 
   0   1  10     9900.43     7895.16    226.56 o 
   1   1  10     3513.66     3247.47    104.86 o 
   2   1  10     3188.89     3334.15    112.93 o 
   3   1  10     6030.79     5989.75    190.73 o 
   4   1  10     3011.37     2846.26    123.87 o 
   5   1  10      965.65     1000.59     83.67 o 
   6   1  10      471.82      657.17     66.36 o 
   7   1  10     5175.70     5415.24    195.32 o 
   8   1  10     8199.11     8003.47    265.88 o 
   9   1  10     1556.75     1556.97    219.08 o 
  10   1  10       75.13       21.07     71.99 o 
  11   1  10      162.86      192.47     69.85 o 
  12   1  10      498.85      643.37    142.21 o 
  13   1  10     1627.49     1851.25    208.62 o 
  14   1  10      170.50      472.32    111.40 o 
  15   1  10      682.08      699.11    117.34 o 
  16   1  10       26.51      -13.04    127.94 o 
 -16   2  10      199.79      134.13    196.13 o 
 -15   2  10       42.41      -58.73     89.06 o 
 -14   2  10      148.28      247.99     90.86 o 
 -13   2  10     3299.44     3443.06    397.28 o 
 -12   2  10      615.55      544.73    101.08 o 
 -11   2  10      517.05      570.17    126.59 o 
 -10   2  10      581.14      526.56     83.80 o 
  -9   2  10     4736.61     4754.71    195.33 o 
  -8   2  10     1125.91     1283.33    140.03 o 
  -7   2  10     2321.28     2042.84     77.42 o 
  -6   2  10      193.39      114.64     44.43 o 
  -5   2  10      784.86      671.26     29.28 o 
  -4   2  10     1943.20     2064.71     59.27 o 
  -3   2  10     2206.60     1868.61    106.06 o 
  -2   2  10      262.04      225.44     33.41 o 
  -1   2  10    10657.78    11766.44    224.53 o 
   0   2  10      221.75      263.15     33.15 o 
   1   2  10    11397.30    11748.84    450.10 o 
   2   2  10      326.17      369.12     44.19 o 
   3   2  10     1598.44     1497.03    138.62 o 
   4   2  10     1930.65     2193.89     93.71 o 
   5   2  10      673.79      691.93     82.31 o 
   6   2  10      131.74      142.12     43.12 o 
   7   2  10     2397.18     2296.63    199.52 o 
   8   2  10     1392.41     1397.90     93.83 o 
   9   2  10     4604.58     4606.74    182.82 o 
  10   2  10      510.78      487.34     81.58 o 
  11   2  10      545.79      695.51    115.45 o 
  12   2  10      614.58      633.72    100.21 o 
  13   2  10     3170.29     3211.21    358.30 o 
  14   2  10      150.21      340.15     99.40 o 
  15   2  10       29.14     -108.93    122.51 o 
  16   2  10      190.15      251.54    133.92 o 
 -15   3  10      147.83       26.09     79.83 o 
 -14   3  10      540.92      620.52    124.01 o 
 -13   3  10       10.67      124.10     86.18 o 
 -12   3  10     2172.33     2024.02    313.61 o 
 -11   3  10      394.82      291.09     80.47 o 
 -10   3  10       33.32      -55.75     57.49 o 
  -9   3  10      135.01       72.89     65.09 o 
  -8   3  10     9258.19     8651.28    222.74 o 
  -7   3  10    10391.98     9357.19    305.18 o 
  -6   3  10       78.39      108.66     30.54 o 
  -5   3  10     4922.49     5400.91    217.55 o 
  -4   3  10     3095.41     3183.60     81.61 o 
  -3   3  10     5743.41     5850.97    122.30 o 
  -2   3  10     4193.46     4319.17     97.35 o 
  -1   3  10    18199.56    18474.22    340.08 o 
   0   3  10      891.40      868.23     37.12 o 
   1   3  10    17943.46    18251.15    339.75 o 
   2   3  10     4267.68     4836.53    153.76 o 
   3   3  10     5624.71     5816.18    149.42 o 
   4   3  10     3280.19     3609.93    177.09 o 
   5   3  10     4462.46     5319.57    185.24 o 
   6   3  10       44.34       40.93     40.44 o 
   7   3  10    10376.66    10023.71    651.81 o 
   8   3  10     9551.28     9740.21    504.99 o 
   9   3  10       56.75       43.65    110.29 o 
  10   3  10       13.00      -17.40     64.92 o 
  11   3  10      387.00      318.02     91.95 o 
  12   3  10     2300.31     2262.93    141.39 o 
  13   3  10       26.86       54.87    126.59 o 
  14   3  10      560.37      682.37    167.60 o 
 -15   4  10        8.60      -23.31     78.92 o 
 -14   4  10      910.76      861.85    124.95 o 
 -13   4  10      967.39      826.86    117.16 o 
 -12   4  10      367.41      307.64     87.82 o 
 -11   4  10      976.02     1014.84    137.59 o 
 -10   4  10      132.14      166.73     69.89 o 
  -9   4  10     4178.53     3635.65    171.43 o 
  -8   4  10     1571.87     1402.01     87.13 o 
  -7   4  10     9357.16     9112.38    201.18 o 
  -6   4  10     1838.42     1501.52     54.81 o 
  -5   4  10     4287.88     3806.09    108.24 o 
  -4   4  10      520.13      568.89     34.29 o 
  -3   4  10     4382.65     4243.07     99.03 o 
  -2   4  10    10512.38    11444.88    221.21 o 
  -1   4  10      178.81      210.33     27.12 o 
   0   4  10        9.76       29.17     25.24 o 
   1   4  10      133.38      216.05     40.14 o 
   2   4  10    10380.05    11189.89    220.69 o 
   3   4  10     4831.43     4968.29    113.02 o 
   4   4  10      602.48      600.45     40.04 o 
   5   4  10     4675.79     4452.24    233.06 o 
   6   4  10     1775.97     1585.30     72.84 o 
   7   4  10     9262.24     9682.06    405.32 o 
   8   4  10     1575.18     1508.32    271.24 o 
   9   4  10     4134.90     4347.12    231.85 o 
  10   4  10       78.43        8.06     56.39 o 
  11   4  10      786.84      980.91    139.35 o 
  12   4  10      376.62      485.70    125.23 o 
 -15   5  10      160.62      163.76     90.34 o 
 -14   5  10      112.12       28.56     82.04 o 
 -13   5  10      268.61      169.41     83.96 o 
 -12   5  10       84.53      -61.79     71.74 o 
 -11   5  10        5.63      -28.92     65.24 o 
 -10   5  10      276.50      261.16     81.69 o 
  -9   5  10      263.48      153.07     71.06 o 
  -8   5  10      322.88      418.69     42.01 o 
  -7   5  10     5515.74     5144.93    125.31 o 
  -6   5  10     5812.42     5462.63    187.57 o 
  -5   5  10     2363.43     2286.75     76.65 o 
  -4   5  10     1280.13     1249.97     83.01 o 
  -3   5  10    19241.97    18957.07    358.84 o 
  -2   5  10     6081.23     5656.73    126.12 o 
  -1   5  10    21332.99    22968.18    423.52 o 
   0   5  10     1037.10      966.48     63.75 o 
   1   5  10    21462.33    23109.53    440.23 o 
   2   5  10     6194.48     5997.91    130.13 o 
   3   5  10    19345.18    19657.96    369.12 o 
   4   5  10     1238.38     1571.21    124.06 o 
   5   5  10     2300.12     2419.81     75.13 o 
   6   5  10     5418.02     5784.10    326.45 o 
   7   5  10     5599.20     5658.07    290.89 o 
   8   5  10      332.14      349.77     48.49 o 
   9   5  10      294.74      415.76     78.10 o 
  10   5  10      324.29      427.90     89.00 o 
  11   5  10       22.50      -40.28     75.60 o 
  12   5  10      113.93      194.50    151.03 o 
  13   5  10      257.00      450.66    185.53 o 
  14   5  10      128.27      379.21    172.77 o 
  15   5  10      146.35       62.75    159.73 o 
 -15   6  10      121.32       19.81    121.15 o 
 -14   6  10      199.06      132.91     89.57 o 
 -13   6  10      358.08      375.23    100.90 o 
 -12   6  10      426.28      245.25     89.66 o 
 -11   6  10      667.16      668.12    104.46 o 
 -10   6  10      570.68      422.22     91.87 o 
  -9   6  10      167.36       24.13     66.08 o 
  -8   6  10     2076.06     1815.19    132.17 o 
  -7   6  10      102.99      164.64     36.81 o 
  -6   6  10     1857.50     1783.61     65.92 o 
  -5   6  10      965.51      865.64     49.68 o 
  -4   6  10      635.46      695.17     45.06 o 
  -3   6  10      532.20      542.79     39.32 o 
  -2   6  10     2488.21     2541.02     73.60 o 
  -1   6  10     5415.84     4997.71    133.47 o 
   0   6  10    12732.20    11997.35    236.10 o 
   1   6  10     5477.33     5138.34    197.53 o 
   2   6  10     2565.47     2635.45     73.16 o 
   3   6  10      674.83      638.66     39.93 o 
   4   6  10      836.95      898.95     45.17 o 
   5   6  10     1040.85     1054.27    120.88 o 
   6   6  10     1983.89     2048.78    101.35 o 
   7   6  10       62.93      120.34     45.01 o 
   8   6  10     2251.48     2374.38    156.94 o 
   9   6  10      177.61      231.11     58.44 o 
  10   6  10      582.88      920.60    169.78 o 
  11   6  10      733.64      897.51    180.91 o 
  12   6  10      369.53      529.16    172.49 o 
  13   6  10      389.62      416.43    174.94 o 
  14   6  10      222.73      127.40    170.86 o 
  15   6  10      137.22       75.52    157.83 o 
 -14   7  10      134.67       17.93    106.62 o 
 -13   7  10      266.20      221.46     87.79 o 
 -12   7  10       93.58       33.70     82.44 o 
 -11   7  10      203.43      136.82    100.92 o 
 -10   7  10      213.38      157.94     77.12 o 
  -9   7  10      324.83      191.66     76.63 o 
  -8   7  10      164.44       95.49     47.26 o 
  -7   7  10      483.20      496.32     46.71 o 
  -6   7  10      691.23      660.86     49.06 o 
  -5   7  10     1267.35     1108.06     55.78 o 
  -4   7  10     1714.23     1552.50     60.62 o 
  -3   7  10      299.07      267.12     35.39 o 
  -2   7  10     1050.55     1020.73     48.51 o 
  -1   7  10     4190.69     3822.53    123.39 o 
   0   7  10      326.36      284.74     32.77 o 
   1   7  10     3869.88     3507.38     90.46 o 
   2   7  10      917.19      956.09     45.52 o 
   3   7  10      205.99      124.18     28.84 o 
   4   7  10     1539.23     1491.08     74.27 o 
   5   7  10     1532.98     1518.08     72.63 o 
   6   7  10      684.00      842.86     61.64 o 
   7   7  10      493.04      691.97     99.84 o 
   8   7  10      221.48       89.30     71.00 o 
   9   7  10      412.78      317.66     84.79 o 
  10   7  10      170.58      296.32     83.56 o 
  11   7  10      258.74      451.47    155.92 o 
  12   7  10      109.85      -19.83    143.16 o 
  13   7  10      209.37      207.81    166.52 o 
  14   7  10      126.85      -98.06    146.96 o 
 -14   8  10       58.79      -33.76     76.34 o 
 -13   8  10       51.41       20.90     77.30 o 
 -12   8  10      272.83      200.93     85.82 o 
 -11   8  10      213.92      231.14     90.10 o 
 -10   8  10      477.71      294.39     90.86 o 
  -9   8  10       50.03        2.12     68.94 o 
  -8   8  10       92.10       28.01     52.77 o 
  -7   8  10      365.47      391.21     47.81 o 
  -6   8  10     1569.84     1396.89     88.49 o 
  -5   8  10     1840.54     1583.89     65.84 o 
  -4   8  10     2433.32     2224.58     75.45 o 
  -3   8  10        6.37      -40.51     27.01 o 
  -2   8  10      111.42       86.14     29.61 o 
  -1   8  10      528.11      552.11     42.36 o 
   0   8  10     7840.40     7846.37    168.87 o 
   1   8  10      531.43      568.21     40.48 o 
   2   8  10      139.11      164.14     30.23 o 
   3   8  10        4.51      -34.55     35.59 o 
   4   8  10     2146.22     1951.71    139.63 o 
   5   8  10     1797.11     1653.80     96.29 o 
   6   8  10     1429.79     1320.32    107.44 o 
   7   8  10      397.16      448.55     84.79 o 
   8   8  10       94.41      -42.96     61.72 o 
   9   8  10       16.38       32.48     99.29 o 
  10   8  10      433.19      342.59    154.16 o 
  11   8  10      230.25      381.70    122.92 o 
  12   8  10      232.81      275.45    154.57 o 
  13   8  10       57.37      208.89    154.02 o 
  14   8  10       60.65       31.51    148.59 o 
 -13   9  10       41.39      -68.66    149.54 o 
 -12   9  10        0.81      -58.77     76.59 o 
 -11   9  10      430.54      439.59     95.54 o 
 -10   9  10      563.93      622.54    188.25 o 
  -9   9  10       66.90      -24.03     69.65 o 
  -8   9  10      331.01      242.38     59.17 o 
  -7   9  10       55.87       16.54     40.28 o 
  -6   9  10     3776.60     3714.81    112.75 o 
  -5   9  10     2065.31     1857.34     75.25 o 
  -4   9  10        9.00      -30.87     32.36 o 
  -3   9  10      981.57     1104.21     60.42 o 
  -2   9  10      818.33      742.67     50.83 o 
  -1   9  10      949.38     1038.37     55.08 o 
   0   9  10      444.28      598.25     68.84 o 
   1   9  10     1049.69     1042.08     64.86 o 
   2   9  10      899.23      877.85     75.90 o 
   3   9  10     1046.34     1170.98    158.81 o 
   4   9  10        8.25      -50.54     50.40 o 
   5   9  10     2043.06     1946.13    170.05 o 
   6   9  10     3754.76     3657.70    429.20 o 
   7   9  10       44.39      120.36     70.73 o 
   8   9  10      341.44      243.53     99.83 o 
   9   9  10       50.95        4.15     90.46 o 
  10   9  10      598.32      894.01    173.72 o 
  11   9  10      392.74      326.12     98.23 o 
  12   9  10        7.37       77.06     90.44 o 
  13   9  10       52.60       37.76    146.96 o 
 -12  10  10      135.14      161.18    128.08 o 
 -11  10  10     1256.07     1289.78    135.17 o 
 -10  10  10      476.71      309.57     94.09 o 
  -9  10  10      166.95       30.99     83.11 o 
  -8  10  10      216.01      220.65     85.65 o 
  -7  10  10      409.34      421.00     56.85 o 
  -6  10  10      450.37      381.27     52.06 o 
  -5  10  10      279.90      229.57     67.25 o 
  -4  10  10       16.46      -42.24     36.97 o 
  -3  10  10       81.80        2.30     37.21 o 
  -2  10  10      193.31      138.82     36.95 o 
  -1  10  10     1552.42     1477.75     76.36 o 
   0  10  10       67.59      100.94     43.70 o 
   1  10  10     1445.73     1364.26     72.98 o 
   2  10  10      279.78      217.42     60.97 o 
   3  10  10       67.47       14.05     84.35 o 
   4  10  10       24.89      -24.05     55.09 o 
   5  10  10      214.93      212.06     80.13 o 
   6  10  10      317.22      376.88     96.98 o 
   7  10  10      453.83      385.27    103.63 o 
   8  10  10      203.49      182.58     83.29 o 
   9  10  10      156.12      190.59     87.66 o 
  10  10  10      475.27      507.93    110.68 o 
  11  10  10     1338.56     1631.42    182.41 o 
  12  10  10      120.22       97.70     99.01 o 
 -11  11  10      182.97      119.56     92.41 o 
 -10  11  10      400.79      322.53     98.58 o 
  -9  11  10      461.22      273.51     93.91 o 
  -8  11  10      393.85      474.92     73.28 o 
  -7  11  10     1086.64     1048.07    123.11 o 
  -6  11  10      921.61      900.25     68.75 o 
  -5  11  10      530.10      465.05     56.44 o 
  -4  11  10      807.07      922.53     65.20 o 
  -3  11  10       59.15       25.60     40.42 o 
  -2  11  10     1826.99     1630.41     84.46 o 
  -1  11  10      131.43      149.39     48.55 o 
   0  11  10     1788.18     1838.13    120.88 o 
   1  11  10      152.39      173.77     60.71 o 
   2  11  10     1965.83     1778.16    110.49 o 
   3  11  10       47.76       34.33     59.59 o 
   4  11  10      746.05      861.01    202.65 o 
   5  11  10      584.74      602.69     92.96 o 
   6  11  10     1183.09     1320.24    281.29 o 
   7  11  10     1023.77     1017.42    193.14 o 
   8  11  10      365.19      349.00     96.99 o 
   9  11  10      493.52      273.14    200.34 o 
  10  11  10      432.39      380.65    103.56 o 
  11  11  10      165.65      182.39    101.19 o 
 -10  12  10      118.99       76.34     88.07 o 
  -9  12  10      877.98      715.60    176.70 o 
  -8  12  10      740.77      779.11     88.51 o 
  -7  12  10      821.78      742.51     95.74 o 
  -6  12  10      158.38      160.21     52.15 o 
  -5  12  10      292.51      340.69     54.97 o 
  -4  12  10     2070.81     2104.23    103.81 o 
  -3  12  10      811.82      941.99     83.53 o 
  -2  12  10      343.27      389.10     75.36 o 
  -1  12  10       96.62      109.67     65.30 o 
   0  12  10     1021.93     1180.75    103.51 o 
   1  12  10       66.09       21.13     62.46 o 
   2  12  10      360.79      328.51     73.17 o 
   3  12  10      894.11      887.81    208.22 o 
   4  12  10     1973.22     2225.43    264.31 o 
   5  12  10      319.98      305.92    113.28 o 
   6  12  10      158.48      105.54     80.90 o 
   7  12  10      857.39      797.84    293.10 o 
   8  12  10      759.69      771.40    116.66 o 
   9  12  10      918.90     1183.34    152.39 o 
  10  12  10      121.22      157.70    101.47 o 
  -9  13  10      139.07      231.76     94.12 o 
  -8  13  10     1629.80     1627.35    106.45 o 
  -7  13  10      193.59      253.89     72.40 o 
  -6  13  10      281.62      239.88     67.84 o 
  -5  13  10     1319.90     1639.29    125.12 o 
  -4  13  10      921.20      988.83    311.44 o 
  -3  13  10      554.68      507.78     88.93 o 
  -2  13  10      150.31      201.63     74.42 o 
  -1  13  10      801.21      766.19     91.24 o 
   0  13  10      145.42      128.31     69.47 o 
   1  13  10      823.63      757.26     93.74 o 
   2  13  10      174.91      239.15     76.54 o 
   3  13  10      528.01      559.43    166.11 o 
   4  13  10      919.20      934.21    198.98 o 
   5  13  10     1277.78     1431.41    124.30 o 
   6  13  10      306.58      535.86    104.58 o 
   7  13  10      174.37      225.72     94.80 o 
   8  13  10     1648.41     1664.89    151.58 o 
   9  13  10      153.86      138.69     99.25 o 
  -8  14  10      173.21       83.55     87.59 o 
  -7  14  10      107.57       45.09    107.03 o 
  -6  14  10      391.73      146.58    160.81 o 
  -5  14  10       96.12       28.93    104.04 o 
  -4  14  10      455.25      577.03    101.59 o 
  -3  14  10      251.94      196.81     85.76 o 
  -2  14  10     1838.67     1857.82    179.42 o 
  -1  14  10      446.98      472.95    111.92 o 
   0  14  10      105.15       37.87     69.41 o 
   1  14  10      473.70      553.67     95.50 o 
   2  14  10     1820.37     1671.88    120.56 o 
   3  14  10      234.61      245.54     84.66 o 
   4  14  10      467.99      341.43     86.11 o 
   5  14  10      110.44       68.69     83.19 o 
   6  14  10      339.65      387.13     99.21 o 
   7  14  10      134.89      101.51     89.73 o 
   8  14  10      178.89      229.67    102.48 o 
  -6  15  10       97.27       14.42     79.70 o 
  -5  15  10        1.58       29.15     79.40 o 
  -4  15  10       87.55       27.98    105.81 o 
  -3  15  10      845.73      741.98    105.93 o 
  -2  15  10      272.35      247.39     86.34 o 
  -1  15  10      618.92      703.71    148.18 o 
   0  15  10       63.14       23.43     72.22 o 
   1  15  10      569.12      639.24    160.13 o 
   2  15  10      289.46      283.40    130.93 o 
   3  15  10      803.22      908.86    114.15 o 
   4  15  10       91.78       97.56     80.50 o 
   5  15  10        2.53      -93.57     79.46 o 
   6  15  10       99.40       22.51     86.14 o 
  -3  16  10      196.01      225.86    116.40 o 
  -2  16  10      640.34      635.44    120.47 o 
  -1  16  10       79.95      139.49     84.26 o 
   0  16  10       78.65       16.22     85.70 o 
   1  16  10       67.13       38.15    114.36 o 
   2  16  10      620.18      609.55    133.78 o 
   3  16  10      196.00      253.47     94.29 o 
   1   0  11     4379.31     4391.03    141.83 o 
   2   0  11     2419.85     2253.26     92.20 o 
   3   0  11     1418.98     1017.30     63.46 o 
   4   0  11     1183.57      792.24     61.65 o 
   5   0  11       79.42       46.33     37.15 o 
   6   0  11        5.09      -58.77     71.31 o 
   7   0  11     2183.11     2223.55    124.68 o 
   8   0  11    12558.42    12750.71    584.17 o 
   9   0  11       68.11      103.80     59.83 o 
  10   0  11       14.94      -22.37     58.68 o 
  11   0  11      382.77      424.31     83.15 o 
  12   0  11     1060.42     1198.83    215.55 o 
  13   0  11      552.85      610.85    109.75 o 
  14   0  11      133.76      297.18    146.14 o 
  15   0  11      112.88      186.16     95.85 o 
 -15   1  11       41.34       13.90     87.01 o 
 -14   1  11     2752.42     2523.88    200.47 o 
 -13   1  11     1337.68     1353.62    140.68 o 
 -12   1  11      565.23      489.79    173.04 o 
 -11   1  11      515.18      590.38     95.03 o 
 -10   1  11      522.32      483.11     81.15 o 
  -9   1  11     2468.12     2610.17    141.27 o 
  -8   1  11      788.87      902.75     92.30 o 
  -7   1  11     2419.68     2317.27    119.40 o 
  -6   1  11     1341.43     1299.23     64.55 o 
  -5   1  11      916.91     1191.40     76.26 o 
  -4   1  11     1907.66     1655.96     85.28 o 
  -3   1  11     6012.27     5502.34    134.76 o 
  -2   1  11    10863.79    11043.13    301.57 o 
  -1   1  11     3678.80     3850.99    129.49 o 
   0   1  11     4340.63     3767.55    123.97 o 
   1   1  11     3662.36     3815.30    125.80 o 
   2   1  11    10670.29    10591.76    301.48 o 
   3   1  11     5970.49     5646.29    264.31 o 
   4   1  11     2124.64     2055.97    178.61 o 
   5   1  11      966.84     1174.15     75.39 o 
   6   1  11     1343.59     1335.28     84.80 o 
   7   1  11     2497.57     2400.65    116.67 o 
   8   1  11      782.04      848.04    140.98 o 
   9   1  11     2366.98     2478.87    253.17 o 
  10   1  11      460.30      505.06     78.98 o 
  11   1  11      565.82      669.51    116.81 o 
  12   1  11      509.05      369.57     85.84 o 
  13   1  11     1262.74     1434.01    199.93 o 
  14   1  11     2850.75     2802.68    274.22 o 
  15   1  11       25.95       21.94     84.97 o 
 -15   2  11      479.21      210.72     98.47 o 
 -14   2  11      269.41      326.13    104.41 o 
 -13   2  11     1130.75     1005.79    123.44 o 
 -12   2  11      366.55      336.05     89.48 o 
 -11   2  11     1876.08     1817.57    132.15 o 
 -10   2  11      115.96       72.98     64.93 o 
  -9   2  11     3332.04     3055.98    161.36 o 
  -8   2  11      642.03      611.82     81.91 o 
  -7   2  11    12654.44    12004.00    370.45 o 
  -6   2  11     2845.46     2930.00     89.67 o 
  -5   2  11     1669.92     1638.15    180.08 o 
  -4   2  11     2170.79     1956.45     91.02 o 
  -3   2  11    12597.26    12019.00    226.92 o 
  -2   2  11    16787.88    16685.23    308.61 o 
  -1   2  11     2989.03     3458.47     81.03 o 
   0   2  11     1715.12     1592.11     48.73 o 
   1   2  11     3336.72     3805.58    100.94 o 
   2   2  11    17156.90    16458.35    364.40 o 
   3   2  11    12211.59    11998.21    343.51 o 
   4   2  11     2057.47     1991.58     91.14 o 
   5   2  11     1498.38     1707.43     87.83 o 
   6   2  11     2787.49     2977.10    125.71 o 
   7   2  11    12498.39    13202.64    479.18 o 
   8   2  11      665.94      895.09     84.60 o 
   9   2  11     3081.98     3171.60    147.01 o 
  10   2  11       62.01       14.29     56.37 o 
  11   2  11     1782.22     1738.55    185.53 o 
  12   2  11      435.60      339.22    113.00 o 
  13   2  11     1032.45     1251.21    294.46 o 
  14   2  11      248.22      256.66     96.38 o 
  15   2  11      460.76      668.24    170.05 o 
 -15   3  11      326.21      339.95    102.18 o 
 -14   3  11     1401.43     1258.96    139.87 o 
 -13   3  11      579.74      838.73    117.20 o 
 -12   3  11      161.79      129.45     80.86 o 
 -11   3  11      125.44      115.36     73.13 o 
 -10   3  11      674.94      477.75    130.12 o 
  -9   3  11       43.32       38.34     57.53 o 
  -8   3  11     1567.78     1593.91    108.25 o 
  -7   3  11     1215.36     1087.82     74.95 o 
  -6   3  11     5545.59     5156.98    149.38 o 
  -5   3  11     6091.75     6411.14    292.10 o 
  -4   3  11       57.81       75.32     24.47 o 
  -3   3  11       19.88        1.30     24.98 o 
  -2   3  11    22312.43    21635.48    396.26 o 
  -1   3  11    13860.17    14206.79    269.19 o 
   0   3  11        1.25      -27.68     18.45 o 
   1   3  11    14647.30    14443.58    273.71 o 
   2   3  11    22156.26    21496.68    466.81 o 
   3   3  11        1.37      -35.03     26.70 o 
   4   3  11       32.52       18.57     29.20 o 
   5   3  11     6032.17     6402.71    257.25 o 
   6   3  11     5736.61     6001.44    199.45 o 
   7   3  11     1140.43     1222.24     86.34 o 
   8   3  11     1504.85     1649.52    151.31 o 
   9   3  11       30.64       45.29     52.11 o 
  10   3  11      566.12      452.55     81.76 o 
  11   3  11       70.35       40.02     67.39 o 
  12   3  11      167.46      213.35     83.28 o 
  13   3  11      567.44      747.29    155.65 o 
  14   3  11     1350.05     1767.31    222.75 o 
 -15   4  11      143.17       62.08     90.26 o 
 -14   4  11      154.17      240.92     93.75 o 
 -13   4  11       84.61       -4.16     75.06 o 
 -12   4  11      689.72      691.25    136.64 o 
 -11   4  11       53.89       11.08     83.39 o 
 -10   4  11      422.51      433.49     83.21 o 
  -9   4  11      241.09      206.03     71.15 o 
  -8   4  11     7205.98     6447.00    327.87 o 
  -7   4  11     1019.07     1130.68     50.95 o 
  -6   4  11     3524.87     3353.28     87.28 o 
  -5   4  11     3213.10     3387.17     85.44 o 
  -4   4  11      914.00      926.29     58.85 o 
  -3   4  11     2139.21     2284.54     81.56 o 
  -2   4  11     1113.93     1116.49     44.33 o 
  -1   4  11    14852.71    15446.74    293.00 o 
   0   4  11      474.14      485.96     34.54 o 
   1   4  11    15035.31    15400.18    292.51 o 
   2   4  11      878.15     1034.12     76.89 o 
   3   4  11     2372.84     2602.84     74.17 o 
   4   4  11     1010.66      992.83     48.50 o 
   5   4  11     2906.67     3298.71    106.70 o 
   6   4  11     3369.75     3508.96    272.91 o 
   7   4  11     1069.53     1184.81    119.79 o 
   8   4  11     6923.10     7178.00    557.41 o 
   9   4  11      204.92      197.13     64.07 o 
  10   4  11      376.69      421.91     95.21 o 
  11   4  11       82.72       71.71    105.94 o 
  12   4  11      649.39      731.27    146.96 o 
 -15   5  11      161.70       42.37     83.67 o 
 -14   5  11      629.56      542.60    110.35 o 
 -13   5  11     1247.10      987.71    190.83 o 
 -12   5  11      351.61      328.25     96.34 o 
 -11   5  11      135.32       34.21     72.70 o 
 -10   5  11     1327.87     1131.45    116.06 o 
  -9   5  11      480.80      439.60     86.17 o 
  -8   5  11     1008.53     1056.37    104.68 o 
  -7   5  11     3529.44     3332.31    125.70 o 
  -6   5  11     2793.61     2389.91     73.09 o 
  -5   5  11     3094.92     2895.87     81.18 o 
  -4   5  11     4225.91     3614.49     93.26 o 
  -3   5  11     1735.48     1728.08     93.05 o 
  -2   5  11      279.97      214.01     41.09 o 
  -1   5  11     7166.55     6962.29    146.52 o 
   0   5  11     5801.22     5560.46    123.96 o 
   1   5  11     6772.79     6771.27    159.34 o 
   2   5  11      237.82      185.90     28.93 o 
   3   5  11     1477.22     1704.45     58.91 o 
   4   5  11     3943.13     3847.67    151.19 o 
   5   5  11     3064.75     3155.74    132.29 o 
   6   5  11     2861.23     2626.34    200.12 o 
   7   5  11     3515.93     3643.65    175.22 o 
   8   5  11     1054.18     1085.88     67.21 o 
   9   5  11      554.91      818.84     97.63 o 
  10   5  11     1129.94     1188.44    162.85 o 
  11   5  11      127.46       42.14     73.27 o 
  12   5  11      409.14      380.57    165.70 o 
  13   5  11     1237.20     1361.75    225.74 o 
  14   5  11      585.69      787.77    206.99 o 
  15   5  11      181.57       29.61    165.70 o 
 -14   6  11       93.26       93.76     85.85 o 
 -13   6  11      189.68      169.21     87.19 o 
 -12   6  11      104.13        6.51     81.99 o 
 -11   6  11      652.83      495.61    101.63 o 
 -10   6  11      280.41      232.61     81.05 o 
  -9   6  11      642.31      540.95    122.10 o 
  -8   6  11      442.58      405.75     81.78 o 
  -7   6  11     6245.71     6155.18    228.31 o 
  -6   6  11     2571.47     2366.67     76.09 o 
  -5   6  11     1850.26     1682.48     62.89 o 
  -4   6  11     1467.94     1525.58     58.91 o 
  -3   6  11       95.76       51.67     26.92 o 
  -2   6  11     2140.03     2001.59     64.83 o 
  -1   6  11      436.23      543.57     46.27 o 
   0   6  11      923.36     1074.32     49.02 o 
   1   6  11      338.35      475.44     36.05 o 
   2   6  11     1978.26     1943.03     63.09 o 
   3   6  11      155.40       97.59     28.34 o 
   4   6  11     1556.34     1713.48     61.22 o 
   5   6  11     1948.10     1951.27     67.87 o 
   6   6  11     2319.08     2369.02     78.78 o 
   7   6  11     6682.00     7339.29    625.22 o 
   8   6  11      439.99      571.87     74.26 o 
   9   6  11      762.99      933.47    131.74 o 
  10   6  11      370.21      440.61    147.23 o 
  11   6  11      814.03     1103.69    186.62 o 
  12   6  11       74.97      169.51    136.09 o 
  13   6  11      239.67      217.04    157.83 o 
  14   6  11       87.40       88.28    159.18 o 
 -14   7  11      105.61       38.59     86.47 o 
 -13   7  11       93.16      -38.64     82.22 o 
 -12   7  11      112.77      115.91     84.48 o 
 -11   7  11     1639.49     1603.47    189.20 o 
 -10   7  11      506.65      320.15    109.61 o 
  -9   7  11      579.93      431.14     90.91 o 
  -8   7  11      256.37      179.68     78.06 o 
  -7   7  11      529.77      493.51     69.01 o 
  -6   7  11      246.47      163.61     37.51 o 
  -5   7  11     4612.08     4033.66    107.32 o 
  -4   7  11      583.15      588.57     51.69 o 
  -3   7  11      291.84      245.47     35.64 o 
  -2   7  11     1838.75     1646.91     61.10 o 
  -1   7  11     6059.51     5576.83    128.72 o 
   0   7  11      514.13      578.88     45.48 o 
   1   7  11     6010.41     5568.06    127.62 o 
   2   7  11     1780.37     1628.98     58.00 o 
   3   7  11      341.08      380.42     36.65 o 
   4   7  11      594.64      676.81     43.81 o 
   5   7  11     4326.02     4129.53    171.98 o 
   6   7  11      329.07      269.76     57.49 o 
   7   7  11      485.03      444.48     60.65 o 
   8   7  11      366.49      301.80     82.24 o 
   9   7  11      628.23      664.91     97.97 o 
  10   7  11      602.82      754.96    152.66 o 
  11   7  11     1392.98     1713.80    228.45 o 
  12   7  11      183.96       85.02    152.12 o 
  13   7  11      109.13      -17.39    148.59 o 
  14   7  11      146.91      130.39    157.83 o 
 -13   8  11      128.04      122.41     88.42 o 
 -12   8  11      109.69       35.04     80.44 o 
 -11   8  11      785.06      822.96    115.10 o 
 -10   8  11      933.54      727.23    108.33 o 
  -9   8  11      309.21      143.69     79.89 o 
  -8   8  11       43.78      -77.50     59.49 o 
  -7   8  11     1105.86     1028.06     62.22 o 
  -6   8  11     3718.11     3478.26    132.68 o 
  -5   8  11       34.92       82.79     37.40 o 
  -4   8  11       59.44       76.28     37.33 o 
  -3   8  11       94.78       36.27     29.07 o 
  -2   8  11     4284.56     4289.29    108.88 o 
  -1   8  11     1570.27     1412.58     59.52 o 
   0   8  11        2.52       -2.57     27.93 o 
   1   8  11     1676.83     1646.22     60.27 o 
   2   8  11     4069.67     3892.72    102.39 o 
   3   8  11      143.61       96.69     52.24 o 
   4   8  11       30.21       41.54     39.64 o 
   5   8  11        9.20       28.04     39.57 o 
   6   8  11     3744.00     3862.19    440.74 o 
   7   8  11     1132.38     1224.95    111.49 o 
   8   8  11       31.15      -40.77     65.78 o 
   9   8  11      435.95      352.57    138.67 o 
  10   8  11      836.94      976.07    218.13 o 
  11   8  11      821.79     1101.54    239.18 o 
  12   8  11       97.11       51.34    152.39 o 
  13   8  11      123.43       94.53    151.58 o 
 -13   9  11      160.13       29.43     77.04 o 
 -12   9  11      638.42      515.55    107.70 o 
 -11   9  11      189.06       34.34     83.84 o 
 -10   9  11      115.34       93.24     80.08 o 
  -9   9  11      444.02      377.63     93.34 o 
  -8   9  11      130.86       59.10     71.17 o 
  -7   9  11      295.84      289.71     49.92 o 
  -6   9  11      212.06      179.34     49.87 o 
  -5   9  11       41.89       -5.47     37.04 o 
  -4   9  11     1402.00     1316.03     65.05 o 
  -3   9  11      676.99      807.47     56.80 o 
  -2   9  11      144.63       83.06     33.84 o 
  -1   9  11      755.56      770.74     52.04 o 
   0   9  11     3663.55     3428.01     95.49 o 
   1   9  11      602.14      663.09     58.47 o 
   2   9  11      111.83       64.94     46.55 o 
   3   9  11      582.29      746.68     96.47 o 
   4   9  11     1427.16     1439.95    104.88 o 
   5   9  11       79.21        8.81     60.74 o 
   6   9  11      243.63      355.80     78.74 o 
   7   9  11      292.11      257.59     76.94 o 
   8   9  11      173.07      138.79     76.44 o 
   9   9  11      418.96      481.23     98.96 o 
  10   9  11      129.13      151.78     87.70 o 
  11   9  11      183.99      289.87     97.34 o 
  12   9  11      564.11      775.00    193.14 o 
  13   9  11      160.28      -36.94    158.37 o 
 -12  10  11      216.10      202.13     87.02 o 
 -11  10  11      360.09      360.37    155.52 o 
 -10  10  11      153.32      181.80     97.42 o 
  -9  10  11      275.20       28.94     78.09 o 
  -8  10  11      516.19      488.43     92.45 o 
  -7  10  11      609.24      567.72     81.98 o 
  -6  10  11      885.32      896.13     99.24 o 
  -5  10  11      839.89      798.88     61.90 o 
  -4  10  11      266.45      233.15     45.58 o 
  -3  10  11      176.80      101.84     47.59 o 
  -2  10  11      550.83      560.51     51.65 o 
  -1  10  11      876.65     1112.98     76.92 o 
   0  10  11       58.57      146.69     47.46 o 
   1  10  11      933.91     1005.46     75.13 o 
   2  10  11      591.32      749.49    159.59 o 
   3  10  11      181.90      160.83    106.62 o 
   4  10  11      198.40       78.63     65.21 o 
   5  10  11      846.16      754.36     97.32 o 
   6  10  11      920.00      835.60    157.15 o 
   7  10  11      536.27      559.43     96.41 o 
   8  10  11      420.51      379.61     94.22 o 
   9  10  11      301.26      175.56     91.49 o 
  10  10  11      164.55      133.68     84.06 o 
  11  10  11      356.34      392.80    156.74 o 
  12  10  11      219.24       98.22    151.17 o 
 -11  11  11      556.84      832.50    153.48 o 
 -10  11  11        3.44      -88.35     76.13 o 
  -9  11  11      111.09      -58.22    110.15 o 
  -8  11  11       33.42       22.79     74.36 o 
  -7  11  11      122.78      129.95     77.82 o 
  -6  11  11      356.07      447.52     58.20 o 
  -5  11  11      508.14      467.20     57.87 o 
  -4  11  11      960.95     1053.33     79.20 o 
  -3  11  11      332.88      252.05     46.78 o 
  -2  11  11       70.41       71.51     47.43 o 
  -1  11  11     2090.90     2055.00     94.97 o 
   0  11  11      356.27      417.47     74.47 o 
   1  11  11     2077.79     2089.15    139.76 o 
   2  11  11      113.40      119.72    110.83 o 
   3  11  11      407.78      471.78     79.60 o 
   4  11  11     1026.89     1149.74    108.32 o 
   5  11  11      566.62      424.08    142.61 o 
   6  11  11      385.28      453.74     94.98 o 
   7  11  11       95.19       -5.39     68.85 o 
   8  11  11       25.37      -12.69     75.62 o 
   9  11  11       99.09       50.49     89.80 o 
  10  11  11        4.76       29.58     80.47 o 
  11  11  11      518.10      529.99    281.56 o 
 -10  12  11     1085.24     1213.42    150.49 o 
  -9  12  11      380.50      449.06    102.55 o 
  -8  12  11      125.85       46.81     78.89 o 
  -7  12  11      780.54      892.25     88.01 o 
  -6  12  11      800.79     1019.70     75.51 o 
  -5  12  11      110.21      144.26     58.11 o 
  -4  12  11      270.84      394.81     66.87 o 
  -3  12  11      613.41      530.81     68.73 o 
  -2  12  11      578.86      723.98     87.88 o 
  -1  12  11      267.78      303.97     79.18 o 
   0  12  11      292.85      270.89     72.83 o 
   1  12  11      268.46      195.76     68.20 o 
   2  12  11      714.95      836.72     96.92 o 
   3  12  11      547.60      465.01     85.56 o 
   4  12  11      253.11      375.65     85.65 o 
   5  12  11      112.65      209.91     82.86 o 
   6  12  11      969.56     1059.96    114.73 o 
   7  12  11      820.63      783.37    150.35 o 
   8  12  11      116.31      165.23     94.53 o 
   9  12  11      409.35      384.02    173.44 o 
  10  12  11     1114.41     1515.50    328.55 o 
  -9  13  11      339.30      309.78     99.49 o 
  -8  13  11      177.08      241.04     91.47 o 
  -7  13  11      326.43      250.44    115.86 o 
  -6  13  11      781.75      801.07     88.78 o 
  -5  13  11      298.14      276.69     69.13 o 
  -4  13  11      577.60      774.11    103.43 o 
  -3  13  11       99.74      177.19     75.90 o 
  -2  13  11     1469.79     1384.76    115.14 o 
  -1  13  11      239.51      225.86     76.06 o 
   0  13  11      880.15      957.61    111.65 o 
   1  13  11      206.69      206.49     73.22 o 
   2  13  11     1410.74     1448.65    116.45 o 
   3  13  11      121.81       -3.52     92.36 o 
   4  13  11      584.11      702.26    200.34 o 
   5  13  11      310.50      253.31     96.71 o 
   6  13  11      840.48     1018.93    125.56 o 
   7  13  11      308.06      297.18     98.73 o 
   8  13  11      150.17      233.78     97.00 o 
   9  13  11      375.48      312.89    180.64 o 
  -8  14  11      764.54      768.21    184.45 o 
  -7  14  11      374.36      308.59    127.13 o 
  -6  14  11        8.26      -20.14    112.05 o 
  -5  14  11      539.64      464.36    167.60 o 
  -4  14  11      400.94      411.00    142.75 o 
  -3  14  11      175.10      189.78    104.58 o 
  -2  14  11       48.52       77.19     95.75 o 
  -1  14  11       21.20      -26.33     68.33 o 
   0  14  11        8.46      -34.94     64.86 o 
   1  14  11       28.28       90.05     69.71 o 
   2  14  11       54.98       65.12     75.27 o 
   3  14  11      155.48      141.88    104.85 o 
   4  14  11      376.74      348.69     95.20 o 
   5  14  11      565.00      467.46    100.41 o 
   6  14  11        6.85     -112.87     75.25 o 
   7  14  11      422.55      287.62     99.92 o 
   8  14  11      828.99      908.47    132.77 o 
  -6  15  11      115.74      -47.54    119.52 o 
  -5  15  11       88.43      -34.41     83.36 o 
  -4  15  11      142.01       50.82     80.86 o 
  -3  15  11      409.26      522.84    100.48 o 
  -2  15  11      224.58      362.08     93.81 o 
  -1  15  11      634.22      649.78    168.15 o 
   0  15  11        6.76     -102.98     68.65 o 
   1  15  11      652.03      837.04    278.30 o 
   2  15  11      220.32      354.74     91.22 o 
   3  15  11      448.73      426.91     94.23 o 
   4  15  11      140.88      257.96     95.48 o 
   5  15  11       97.37      -28.69     83.57 o 
   6  15  11       99.75       24.20     90.55 o 
  -2  16  11      103.97      195.80     91.90 o 
  -1  16  11       58.30       58.07     81.64 o 
   0  16  11      192.69      102.56     81.34 o 
   1  16  11       56.51       59.90     77.79 o 
   2  16  11       90.28      159.05     81.57 o 
   0   0  12     8225.84     6625.67    281.15 o 
   1   0  12     3206.69     3153.10    113.29 o 
   2   0  12    19335.04    19629.78    534.45 o 
   3   0  12       26.78       52.04     34.86 o 
   4   0  12     1934.61     2386.42    104.87 o 
   5   0  12       56.77      -49.64     38.02 o 
   6   0  12        0.55       -3.66     40.76 o 
   7   0  12     1481.22     1342.87     92.49 o 
   8   0  12      677.10      907.11    114.91 o 
   9   0  12      717.49      680.27     83.77 o 
  10   0  12      990.20      948.13    133.24 o 
  11   0  12      179.44      159.30     75.12 o 
  12   0  12      165.42      185.16     79.44 o 
  13   0  12     1334.54     1281.07    195.04 o 
  14   0  12     1519.66     1628.16    308.45 o 
  15   0  12      325.94      345.76    147.77 o 
 -15   1  12        7.81       32.32     90.63 o 
 -14   1  12     1713.39     1562.70    257.25 o 
 -13   1  12      605.77      760.74    154.84 o 
 -12   1  12      507.39      329.02     92.43 o 
 -11   1  12      924.76     1105.56    185.53 o 
 -10   1  12      264.89      261.45     73.94 o 
  -9   1  12      660.02      744.61     91.80 o 
  -8   1  12     1531.22     1255.50     95.74 o 
  -7   1  12     3190.02     3165.28    144.33 o 
  -6   1  12     3374.40     3579.03    148.46 o 
  -5   1  12      852.24      899.05     76.21 o 
  -4   1  12      856.16      804.45     65.59 o 
  -3   1  12     1098.34     1084.73     68.60 o 
  -2   1  12     2962.56     2393.70     70.57 o 
  -1   1  12     2676.13     2870.56    110.29 o 
   0   1  12     2805.22     2250.52    132.15 o 
   1   1  12     2444.20     2787.20    102.63 o 
   2   1  12     2711.93     2631.07    102.44 o 
   3   1  12     1266.45     1243.83     70.47 o 
   4   1  12     1051.90      928.06     64.92 o 
   5   1  12      617.02      779.46     84.48 o 
   6   1  12     3262.22     3276.73    251.27 o 
   7   1  12     3051.28     2812.82    129.48 o 
   8   1  12     1712.08     1534.76    102.37 o 
   9   1  12      519.14      513.98     79.20 o 
  10   1  12      228.53      260.72     91.14 o 
  11   1  12      899.32      977.66    105.53 o 
  12   1  12      545.41      307.24    168.96 o 
  13   1  12      629.77      698.12    110.86 o 
  14   1  12     1610.32     1775.01    245.16 o 
  15   1  12        7.79      -98.59     84.82 o 
 -15   2  12     1045.93     1112.48    178.74 o 
 -14   2  12      320.99      358.54     99.71 o 
 -13   2  12     1255.79     1188.55    188.39 o 
 -12   2  12      769.85      721.37    110.02 o 
 -11   2  12      615.70      668.08    148.45 o 
 -10   2  12      174.03      123.11     69.74 o 
  -9   2  12       69.25      100.46     64.73 o 
  -8   2  12     5385.84     4768.74    238.64 o 
  -7   2  12     1980.06     1893.86    113.23 o 
  -6   2  12       48.80       58.81     25.81 o 
  -5   2  12     9833.46     9501.56    397.16 o 
  -4   2  12     1554.61     1198.70     60.55 o 
  -3   2  12     6923.62     7133.36    180.40 o 
  -2   2  12      280.59      282.05     24.96 o 
  -1   2  12     9021.77     9589.86    187.34 o 
   0   2  12     2865.06     2682.61     69.12 o 
   1   2  12     9188.67     9734.59    225.57 o 
   2   2  12      308.84      297.72     74.43 o 
   3   2  12     7736.89     8158.29    257.93 o 
   4   2  12     1451.96     1130.98     93.99 o 
   5   2  12     9689.37     9777.31    299.55 o 
   6   2  12       67.84      113.33     50.62 o 
   7   2  12     1908.63     1877.43    103.81 o 
   8   2  12     5837.62     5544.44    245.70 o 
   9   2  12       84.61       95.29     57.56 o 
  10   2  12      247.95      214.76     87.06 o 
  11   2  12      469.63      434.85     86.87 o 
  12   2  12      828.12      774.00    278.03 o 
  13   2  12     1283.93     1256.93    285.91 o 
  14   2  12      367.60      327.57     93.55 o 
  15   2  12      994.68     1232.45    194.77 o 
 -15   3  12      195.53      147.48    114.91 o 
 -14   3  12       82.13      126.65    178.20 o 
 -13   3  12     1874.50     1768.68    148.28 o 
 -12   3  12      272.87      219.36     83.25 o 
 -11   3  12      672.22      673.26    104.09 o 
 -10   3  12     1156.31     1050.36    161.76 o 
  -9   3  12     4331.85     4564.76    195.81 o 
  -8   3  12     1725.70     1465.88    145.87 o 
  -7   3  12     3029.69     2872.12    163.53 o 
  -6   3  12     3310.48     3051.77     78.01 o 
  -5   3  12     4738.53     4480.68    101.55 o 
  -4   3  12     3582.93     3349.50    124.48 o 
  -3   3  12     2014.67     1909.47     54.44 o 
  -2   3  12     7331.55     7322.36    149.24 o 
  -1   3  12     3379.11     3607.25     88.55 o 
   0   3  12     1098.34     1215.46     84.53 o 
   1   3  12     3434.79     3645.65     88.52 o 
   2   3  12     7122.50     7202.76    179.11 o 
   3   3  12     1809.20     1671.09     69.32 o 
   4   3  12     3832.86     3734.35    156.24 o 
   5   3  12     4642.24     4743.63    168.91 o 
   6   3  12     3217.53     3213.30    226.01 o 
   7   3  12     3319.75     3431.02    163.94 o 
   8   3  12     1792.43     1912.61    155.79 o 
   9   3  12     4185.23     4632.79    402.44 o 
  10   3  12      988.01     1079.90    107.03 o 
  11   3  12      650.77      659.14    109.61 o 
  12   3  12      282.55      301.96     87.89 o 
  13   3  12     1926.05     2456.48    218.13 o 
  14   3  12       90.21      189.61    140.44 o 
 -15   4  12       96.20      -79.05     97.66 o 
 -14   4  12     1345.99     1174.50    158.10 o 
 -13   4  12       15.81      -39.38     85.63 o 
 -12   4  12     1430.70     1317.51    130.42 o 
 -11   4  12       37.27      -22.47     73.13 o 
 -10   4  12     1001.37     1016.41    114.36 o 
  -9   4  12       16.51      -84.96     56.64 o 
  -8   4  12     4975.93     4753.75    343.09 o 
  -7   4  12     2904.22     2693.32    137.00 o 
  -6   4  12     4691.63     4730.24    111.87 o 
  -5   4  12      964.83     1001.73     45.14 o 
  -4   4  12     5262.66     5285.01    119.31 o 
  -3   4  12     1052.98      920.92     42.20 o 
  -2   4  12     9305.04    10058.47    198.23 o 
  -1   4  12     2320.97     2329.41     85.98 o 
   0   4  12    16561.03    15625.12    297.55 o 
   1   4  12     2383.54     2471.80     95.63 o 
   2   4  12     9360.29    10029.11    226.47 o 
   3   4  12     1298.36     1313.72     52.53 o 
   4   4  12     5302.65     5700.66    133.71 o 
   5   4  12     1032.64     1094.31     85.25 o 
   6   4  12     4656.93     4944.80    243.13 o 
   7   4  12     2687.00     2674.71    122.32 o 
   8   4  12     5249.36     6050.58    438.03 o 
   9   4  12        4.37       -2.39     53.01 o 
  10   4  12     1001.85     1063.95    160.00 o 
  11   4  12       42.69      -23.09    101.05 o 
  12   4  12     1523.35     1754.00    186.62 o 
 -15   5  12      128.26       25.49     84.69 o 
 -14   5  12       70.64       53.39     88.55 o 
 -13   5  12      188.08       81.45    138.81 o 
 -12   5  12      809.43      788.50    116.21 o 
 -11   5  12      579.19      547.74    130.52 o 
 -10   5  12      358.52      235.26     79.10 o 
  -9   5  12     1907.23     1641.31    219.22 o 
  -8   5  12     2113.37     2063.40    127.53 o 
  -7   5  12     2828.75     2245.29    126.98 o 
  -6   5  12     1907.56     1947.81     66.29 o 
  -5   5  12     1394.49     1294.75     59.90 o 
  -4   5  12     6015.10     5694.90    128.08 o 
  -3   5  12     2812.15     2581.07     74.81 o 
  -2   5  12       62.22       -4.81     23.39 o 
  -1   5  12     1534.10     1348.77     51.58 o 
   0   5  12     4870.73     4249.99    101.59 o 
   1   5  12     1402.27     1310.80     63.13 o 
   2   5  12      152.20      132.99     42.43 o 
   3   5  12     3019.26     2986.14     82.35 o 
   4   5  12     5392.28     5219.16    127.24 o 
   5   5  12     1537.59     1633.14     64.05 o 
   6   5  12     2016.11     2229.05    110.96 o 
   7   5  12     2885.93     3070.03    269.11 o 
   8   5  12     2237.64     2831.55    122.82 o 
   9   5  12     1870.18     2068.07    127.79 o 
  10   5  12      481.98      804.61    133.38 o 
  11   5  12      509.10      774.18    136.91 o 
  13   5  12      200.23      515.04    187.16 o 
  14   5  12       56.24       55.96    171.95 o 
  15   5  12      130.62      136.64    157.83 o 
 -14   6  12      133.50       64.50    126.99 o 
 -13   6  12      724.25      668.55    114.51 o 
 -12   6  12       73.71       -2.85     78.32 o 
 -11   6  12      252.63      267.52     87.53 o 
 -10   6  12       93.38       68.90     74.90 o 
  -9   6  12      969.85      974.02    111.32 o 
  -8   6  12      252.77      231.68     75.18 o 
  -7   6  12      621.63      402.05     77.74 o 
  -6   6  12      690.86      608.57     63.89 o 
  -5   6  12     2005.61     1871.24     67.01 o 
  -4   6  12      237.37      199.13     42.78 o 
  -3   6  12     5129.94     4824.25    115.71 o 
  -2   6  12      301.17      348.46     35.41 o 
  -1   6  12     7111.88     7212.99    158.14 o 
   0   6  12     1352.58     1307.09     63.64 o 
   1   6  12     7721.42     7849.36    164.36 o 
   2   6  12      283.39      276.78     34.45 o 
   3   6  12     5223.22     5183.89    206.20 o 
   4   6  12      213.46      201.57     33.86 o 
   5   6  12     2264.39     2190.83     74.32 o 
   6   6  12      677.83      757.86     53.44 o 
   7   6  12      671.18      830.11     74.90 o 
   8   6  12      266.07      257.79     60.46 o 
   9   6  12      934.60     1204.89    147.87 o 
  10   6  12      133.94      269.47    132.02 o 
  11   6  12      158.90      222.75    149.68 o 
  12   6  12       63.30     -190.69    127.13 o 
  13   6  12      664.50      842.10    200.74 o 
  14   6  12      110.27       26.08    162.71 o 
 -14   7  12       83.44     -102.77     82.00 o 
 -13   7  12       53.17        2.76     89.91 o 
 -12   7  12      353.70      316.65    102.04 o 
 -11   7  12      196.15      127.62    108.11 o 
 -10   7  12      203.59       99.50     78.62 o 
  -9   7  12      108.63       22.25     90.86 o 
  -8   7  12      165.86      130.76    113.82 o 
  -7   7  12     1570.07     1574.90     81.48 o 
  -6   7  12      504.27      515.33     57.24 o 
  -5   7  12     1353.96     1216.55     57.58 o 
  -4   7  12     1485.13     1341.15     79.33 o 
  -3   7  12     1660.34     1583.21     61.18 o 
  -2   7  12      879.78      855.19     49.08 o 
  -1   7  12      820.00      849.16     47.97 o 
   0   7  12     4992.33     4832.79    117.23 o 
   1   7  12      873.55      953.22     49.30 o 
   2   7  12      802.33      708.47     45.05 o 
   3   7  12     1486.28     1518.76     59.78 o 
   4   7  12     1455.78     1328.83     57.35 o 
   5   7  12     1171.10     1189.27     86.57 o 
   6   7  12      548.41      569.90     67.61 o 
   7   7  12     1663.46     1735.11    135.25 o 
   8   7  12      164.00      113.54     74.70 o 
   9   7  12      189.20      204.07     81.98 o 
  10   7  12      182.84      239.01     87.48 o 
  11   7  12      163.01      412.63    160.81 o 
  12   7  12      327.41      432.46    170.05 o 
  13   7  12       65.65      317.55    163.26 o 
  14   7  12       83.26      -74.43    152.66 o 
 -13   8  12      128.89       10.75    135.01 o 
 -12   8  12      377.85      229.73     91.20 o 
 -11   8  12        6.68      -84.78     67.92 o 
 -10   8  12      288.74      310.69     98.19 o 
  -9   8  12      578.20      425.90     96.03 o 
  -8   8  12      364.91      200.53     77.08 o 
  -7   8  12      350.00      323.03     57.18 o 
  -6   8  12      444.96      485.98     50.44 o 
  -5   8  12     1143.40     1159.30     61.52 o 
  -4   8  12      904.18      834.27     55.90 o 
  -3   8  12     2311.43     2183.41     75.90 o 
  -2   8  12      617.43      580.13     47.17 o 
  -1   8  12     1411.07     1422.68     60.25 o 
   0   8  12      928.89     1052.42     54.83 o 
   1   8  12     1486.77     1522.48     59.27 o 
   2   8  12      639.87      717.25     46.48 o 
   3   8  12     2205.24     2191.01    134.12 o 
   4   8  12      918.46      991.19     68.25 o 
   5   8  12     1154.88     1222.60     74.09 o 
   6   8  12      415.11      428.51     84.35 o 
   7   8  12      368.42      327.12     82.05 o 
   8   8  12      376.68      274.75     85.15 o 
   9   8  12      491.02      437.24    133.78 o 
  10   8  12      333.84      481.56    115.18 o 
  11   8  12        0.10       80.41    127.40 o 
  12   8  12      300.25      171.68    158.64 o 
  13   8  12      140.44       92.09    159.73 o 
 -13   9  12        7.77       11.49    107.44 o 
 -12   9  12      208.98      182.43     87.49 o 
 -11   9  12      564.89      443.47    101.06 o 
 -10   9  12      256.71      129.80     88.29 o 
  -9   9  12      407.33      352.22    106.21 o 
  -8   9  12      561.22      544.14     93.88 o 
  -7   9  12      601.61      762.74     74.71 o 
  -6   9  12     1471.31     1322.15     68.29 o 
  -5   9  12      714.11      659.35     56.62 o 
  -4   9  12      601.80      534.33     60.38 o 
  -3   9  12      240.87      247.71     43.00 o 
  -2   9  12      807.12      696.79     51.49 o 
  -1   9  12      183.57      157.13     37.21 o 
   0   9  12      262.43      316.67     39.67 o 
   1   9  12      159.12      128.03     43.73 o 
   2   9  12      889.50      764.60     81.21 o 
   3   9  12      262.35      270.71     53.95 o 
   4   9  12      416.72      409.79     75.29 o 
   5   9  12      723.08      730.34    149.13 o 
   6   9  12     1326.81     1208.29    185.67 o 
   7   9  12      498.87      511.89     94.16 o 
   8   9  12      446.54      297.41     84.43 o 
   9   9  12      483.11      601.36    147.91 o 
  10   9  12      286.71      314.48     95.62 o 
  11   9  12      646.90      679.53    122.33 o 
  12   9  12      228.01      390.62    168.42 o 
  13   9  12        8.22      -18.20    154.84 o 
 -12  10  12      430.23      388.98    108.02 o 
 -11  10  12       38.30       25.58     86.28 o 
 -10  10  12      336.40      275.10     94.96 o 
  -9  10  12      167.87      158.23     89.66 o 
  -8  10  12      168.63      192.31     81.80 o 
  -7  10  12       44.80        8.99     57.36 o 
  -6  10  12       81.78       -9.93     39.78 o 
  -5  10  12      332.41      292.24     47.96 o 
  -4  10  12      449.90      508.95     55.14 o 
  -3  10  12      734.38      756.51     57.75 o 
  -2  10  12      248.32      260.34     44.13 o 
  -1  10  12     1035.53     1166.76     71.74 o 
   0  10  12     2129.00     2115.08    155.41 o 
   1  10  12     1030.46     1149.39     73.82 o 
   2  10  12      286.82      295.27     66.71 o 
   3  10  12      865.66      948.36    121.42 o 
   4  10  12      441.61      529.10     86.55 o 
   5  10  12      327.39      321.28     81.13 o 
   6  10  12      190.11      165.11     73.95 o 
   7  10  12       47.19       23.06     71.85 o 
   8  10  12      207.88       70.43     78.65 o 
   9  10  12      146.43      187.56     91.91 o 
  10  10  12      389.53      416.60    128.08 o 
  11  10  12       49.16        9.62     97.71 o 
  12  10  12      429.31      429.19    112.75 o 
 -11  11  12      703.81      616.57    115.66 o 
 -10  11  12      157.41       13.64     83.75 o 
  -9  11  12      905.36      848.81    116.66 o 
  -8  11  12      216.73      102.82     80.80 o 
  -7  11  12     1392.20     1412.21     94.15 o 
  -6  11  12       16.43      -18.31     48.34 o 
  -5  11  12      620.64      582.55     60.36 o 
  -4  11  12      136.25      123.54     47.11 o 
  -3  11  12      554.18      611.34     68.56 o 
  -2  11  12      239.16      193.82     56.15 o 
  -1  11  12      213.68      227.92     54.46 o 
   0  11  12      137.13      152.21     61.69 o 
   1  11  12      265.87      236.08     67.14 o 
   2  11  12      258.13      171.33     65.82 o 
   3  11  12      518.20      477.21     86.40 o 
   4  11  12      159.40      174.61     69.01 o 
   5  11  12      535.60      514.27     91.27 o 
   6  11  12       15.37      -44.54     71.64 o 
   7  11  12     1431.56     1559.82    209.84 o 
   8  11  12      194.05       82.20     81.79 o 
   9  11  12      964.28     1326.86    172.49 o 
  10  11  12      162.32      180.14     92.83 o 
  11  11  12      721.08      712.50    166.93 o 
 -10  12  12      179.22      113.83     87.17 o 
  -9  12  12      174.18      152.30    118.44 o 
  -8  12  12      763.20      792.30    115.37 o 
  -7  12  12       86.66       15.95     56.52 o 
  -6  12  12      450.74      531.64    108.07 o 
  -5  12  12      881.72      975.79     89.15 o 
  -4  12  12      261.62      281.96     65.09 o 
  -3  12  12      377.83      395.82    105.70 o 
  -2  12  12     1729.08     1641.00    109.35 o 
  -1  12  12      787.43     1091.05    102.46 o 
   0  12  12      490.21      550.77     86.87 o 
   1  12  12      875.08      985.62    100.36 o 
   2  12  12     1686.33     1582.39    112.79 o 
   3  12  12      430.67      560.16     90.90 o 
   4  12  12      282.90      357.87     84.50 o 
   5  12  12      906.51     1121.28    204.55 o 
   6  12  12      485.23      604.71    106.61 o 
   7  12  12       96.08      101.27     82.68 o 
   8  12  12      742.59      848.87    153.34 o 
   9  12  12      172.65      204.05    105.26 o 
  10  12  12      160.00      213.65    106.61 o 
  -9  13  12       20.94       18.69     87.85 o 
  -8  13  12      284.06      287.13     98.89 o 
  -7  13  12      286.83      219.96     86.53 o 
  -6  13  12      453.42      353.84     92.53 o 
  -5  13  12       27.92      -26.37     57.95 o 
  -4  13  12     1083.49     1450.69    204.55 o 
  -3  13  12      104.95       75.06     74.26 o 
  -2  13  12      568.64      648.02     94.41 o 
  -1  13  12      188.88      242.09     75.09 o 
   0  13  12       86.22       79.30     65.98 o 
   1  13  12      171.58      119.63     69.73 o 
   2  13  12      606.65      583.31     89.58 o 
   3  13  12      118.23      124.13     77.31 o 
   4  13  12     1057.53     1146.84    210.12 o 
   5  13  12       31.21     -106.16     70.77 o 
   6  13  12      439.45      602.68    107.59 o 
   7  13  12      271.39      335.22     93.91 o 
   8  13  12      339.61      419.68    226.42 o 
   9  13  12       14.30       20.39     92.56 o 
  -6  14  12      109.27        6.52    104.04 o 
  -5  14  12      385.36      398.34     89.08 o 
  -4  14  12      150.19       81.73     80.17 o 
  -3  14  12     1039.06     1338.19    124.48 o 
  -2  14  12      229.00      169.71     81.46 o 
  -1  14  12      895.40      866.41    309.95 o 
   0  14  12      214.35      139.94     76.96 o 
   1  14  12      869.09      871.38    106.98 o 
   2  14  12      247.22      308.90    173.58 o 
   3  14  12     1086.07     1097.00    119.51 o 
   4  14  12      157.40      189.36     86.79 o 
   5  14  12      396.37      278.92     98.40 o 
   6  14  12      133.35      110.52     91.91 o 
   7  14  12      301.73      208.32    112.73 o 
  -5  15  12      185.41      136.51     85.22 o 
  -4  15  12       81.44       10.15    178.88 o 
  -3  15  12      115.67      162.56     84.00 o 
  -2  15  12      848.30      901.05    129.44 o 
  -1  15  12       31.99       57.17     73.60 o 
   0  15  12      184.53      146.60     85.90 o 
   1  15  12       23.45      -57.46    143.97 o 
   2  15  12      829.48      965.59    114.66 o 
   3  15  12      106.92      -27.66     77.02 o 
   4  15  12       69.48       42.30     80.32 o 
   5  15  12      170.41       69.27     85.46 o 
  -1  16  12      318.37      318.43    125.64 o 
   0  16  12       10.63      -48.64     75.68 o 
   1  16  12      343.16      251.37    113.14 o 
   1   0  13    16026.73    14106.11    393.29 o 
   2   0  13     6541.57     7250.16    223.29 o 
   3   0  13       23.49       80.49     36.51 o 
   4   0  13      110.40       96.47     41.30 o 
   5   0  13     2995.05     2671.80    138.54 o 
   6   0  13     8298.50     8193.61    267.83 o 
   7   0  13     1585.65     1649.29    104.44 o 
   8   0  13       36.16       -4.66     55.52 o 
   9   0  13      173.43      116.76     63.36 o 
  10   0  13     1407.01     1558.72    113.33 o 
  11   0  13      534.32      396.95     83.57 o 
  12   0  13        2.64     -101.62     67.74 o 
  13   0  13     1535.87     1594.55    145.53 o 
  14   0  13       47.40      160.67     94.41 o 
  15   0  13       64.59       25.57     88.24 o 
 -15   1  13      328.00      301.90    104.63 o 
 -14   1  13       42.00       78.40    100.51 o 
 -13   1  13      362.67      408.11     99.25 o 
 -12   1  13      630.61      558.11     99.12 o 
 -11   1  13      897.17     1067.41    212.02 o 
 -10   1  13     1106.92      937.11    102.78 o 
  -9   1  13     2366.33     2504.49    138.81 o 
  -8   1  13     1988.20     1881.14    114.67 o 
  -7   1  13     5991.97     5724.63    212.73 o 
  -6   1  13       27.96       33.81     47.47 o 
  -5   1  13     4912.99     4688.65    174.46 o 
  -4   1  13      139.89      180.27     43.97 o 
  -3   1  13     1154.74     1230.00     74.20 o 
  -2   1  13      525.63      540.46     37.16 o 
  -1   1  13     6151.58     5523.69    177.55 o 
   0   1  13       56.66       31.81     34.23 o 
   1   1  13     6287.15     5503.64    174.22 o 
   2   1  13      542.97      525.99     54.60 o 
   3   1  13     1426.40     1527.72     79.92 o 
   4   1  13       24.17       22.40     39.24 o 
   5   1  13     4872.87     4760.87    294.87 o 
   6   1  13       18.71       -8.78     43.05 o 
   7   1  13     5962.14     5990.80    215.97 o 
   8   1  13     1845.76     1782.46    177.38 o 
   9   1  13     2449.93     2697.08    343.22 o 
  10   1  13     1127.15     1015.51    104.75 o 
  11   1  13      854.75     1075.99    243.12 o 
  12   1  13      722.28      485.17     97.23 o 
  13   1  13      353.48      368.85     98.69 o 
  14   1  13       39.27       70.15     88.45 o 
  15   1  13      318.99      313.22    120.07 o 
 -15   2  13      335.06      449.33    207.94 o 
 -14   2  13     1893.99     1851.13    158.46 o 
 -13   2  13      125.43      122.93     88.73 o 
 -12   2  13      714.28      587.95    106.44 o 
 -11   2  13      304.34      259.40     84.07 o 
 -10   2  13      189.65      235.56     74.99 o 
  -9   2  13      297.17      149.82     68.67 o 
  -8   2  13     2943.31     2809.00    142.25 o 
  -7   2  13      988.89     1022.30    168.69 o 
  -6   2  13     5078.23     4914.22    187.61 o 
  -5   2  13     4232.30     4512.21    120.90 o 
  -4   2  13      532.74      458.39     57.33 o 
  -3   2  13     2437.52     2649.07     66.37 o 
  -2   2  13     7183.53     7401.81    148.72 o 
  -1   2  13     5381.07     5985.45    125.46 o 
   0   2  13     1775.61     1435.19     58.33 o 
   1   2  13     5161.53     5729.35    148.58 o 
   2   2  13     6990.43     6920.96    226.55 o 
   3   2  13     2527.83     2978.42    173.72 o 
   4   2  13      499.20      405.68     56.36 o 
   5   2  13     3920.09     4616.84    203.33 o 
   6   2  13     5105.42     5494.79    195.30 o 
   7   2  13      982.75     1188.47     99.83 o 
   8   2  13     3020.20     3386.89    151.44 o 
   9   2  13      278.44      369.75     72.96 o 
  10   2  13      146.49      108.08     60.44 o 
  11   2  13      367.01      294.37     76.44 o 
  12   2  13      841.94      862.70    110.53 o 
  13   2  13      100.06       67.48     79.31 o 
  14   2  13     1854.52     1847.91    374.33 o 
  15   2  13      365.80      423.49    158.64 o 
 -15   3  13      238.57      150.56    111.24 o 
 -14   3  13       83.10       38.19     89.26 o 
 -13   3  13     1042.38      914.41    187.43 o 
 -12   3  13      825.98      780.53    281.56 o 
 -11   3  13      127.94      140.69     76.13 o 
 -10   3  13      107.42       48.52     69.32 o 
  -9   3  13     1485.94     1489.13    114.21 o 
  -8   3  13     2504.76     2223.33    128.78 o 
  -7   3  13     2160.55     1795.03    111.54 o 
  -6   3  13     1872.95     1824.71    107.55 o 
  -5   3  13      373.61      367.04     28.03 o 
  -4   3  13     4020.62     3487.41     84.15 o 
  -3   3  13     1872.60     1731.54     52.75 o 
  -2   3  13     4423.28     4512.11    102.86 o 
  -1   3  13     3106.04     3248.67     80.49 o 
   0   3  13    14291.52    14142.20    271.27 o 
   1   3  13     3082.00     3109.56     81.54 o 
   2   3  13     4377.48     4579.15    126.51 o 
   3   3  13     1895.44     1801.00     74.08 o 
   4   3  13     4165.42     3739.77    128.07 o 
   5   3  13      389.18      424.01     57.24 o 
   6   3  13     1760.10     1906.17    100.92 o 
   7   3  13     2304.47     2449.69    119.75 o 
   8   3  13     2531.87     2383.23    282.65 o 
   9   3  13     1337.68     1533.67    105.74 o 
  10   3  13      173.00      171.08     77.83 o 
  11   3  13      116.56      103.30     67.52 o 
  12   3  13      854.41      739.71    153.21 o 
  13   3  13      927.24     1470.68    201.02 o 
  14   3  13       98.54      399.32    144.79 o 
 -15   4  13      307.80      141.79    126.45 o 
 -14   4  13       13.95        3.00     99.56 o 
 -13   4  13     1202.17     1261.71    322.71 o 
 -12   4  13      442.61      564.03    105.49 o 
 -11   4  13      154.33       58.69     73.83 o 
 -10   4  13      342.06      312.55     80.69 o 
  -9   4  13     1036.29     1094.59    114.76 o 
  -8   4  13      315.80      360.65     78.50 o 
  -7   4  13     2023.44     1878.55    115.94 o 
  -6   4  13     3130.22     2574.19    141.80 o 
  -5   4  13     4467.10     4326.25    111.52 o 
  -4   4  13     2630.47     2443.08     69.51 o 
  -3   4  13     3506.71     2782.42     74.84 o 
  -2   4  13     2835.20     2755.54     74.63 o 
  -1   4  13    13333.72    13578.31    261.21 o 
   0   4  13     7661.08     7908.63    164.71 o 
   1   4  13    13538.68    13484.15    264.09 o 
   2   4  13     2592.65     2732.67     78.04 o 
   3   4  13     3375.98     2930.84     99.38 o 
   4   4  13     2654.90     2653.84    102.22 o 
   5   4  13     4682.97     4729.29    138.26 o 
   6   4  13     3013.64     2805.71    185.66 o 
   7   4  13     2009.19     2092.01    140.85 o 
   8   4  13      384.79      642.37    166.38 o 
   9   4  13     1018.13     1036.69    163.94 o 
  10   4  13      294.89      224.39    109.20 o 
  11   4  13      186.76      223.02    110.56 o 
  12   4  13      375.65      522.64    147.50 o 
  13   4  13     1167.84     1841.47    216.77 o 
 -14   5  13      483.39      303.44    122.51 o 
 -13   5  13        2.89     -119.67     79.78 o 
 -12   5  13      251.55      266.48     92.78 o 
 -11   5  13      927.13      866.77    111.60 o 
 -10   5  13     1168.66     1159.34    124.84 o 
  -9   5  13      113.15      104.91     69.89 o 
  -8   5  13     2132.12     1907.06    142.75 o 
  -7   5  13     2960.01     2758.66    141.80 o 
  -6   5  13     1737.75     1621.36     75.66 o 
  -5   5  13     2737.93     2628.11     90.10 o 
  -4   5  13      888.65      817.36     46.27 o 
  -3   5  13     1596.35     1454.68     55.66 o 
  -2   5  13     5107.83     5009.25    118.93 o 
  -1   5  13     4925.51     4674.33    111.64 o 
   0   5  13      873.93     1016.18     47.66 o 
   1   5  13     5263.05     4931.54    114.73 o 
   2   5  13     5808.38     5754.32    128.85 o 
   3   5  13     1600.88     1628.63     69.09 o 
   4   5  13      856.84      991.50     60.42 o 
   5   5  13     2298.10     2433.85     81.18 o 
   6   5  13     1867.88     1908.28     88.30 o 
   7   5  13     3056.66     3244.46    220.43 o 
   8   5  13     2100.66     2471.45    107.97 o 
   9   5  13      155.18      303.15     94.53 o 
  10   5  13     1144.49     1461.72    166.79 o 
  11   5  13      901.87     1082.50    156.47 o 
  13   5  13        6.02     -158.10    137.18 o 
  14   5  13      471.71      743.22    206.45 o 
 -14   6  13      325.63      131.98     92.98 o 
 -13   6  13      183.20      136.03     91.38 o 
 -12   6  13      595.91      485.79    104.34 o 
 -11   6  13      608.78      534.85     97.76 o 
 -10   6  13      649.19      517.69     97.86 o 
  -9   6  13     1310.13     1250.71    123.49 o 
  -8   6  13     2978.55     2981.56    158.21 o 
  -7   6  13     1329.32     1248.80    110.72 o 
  -6   6  13     1166.77     1163.60     72.51 o 
  -5   6  13     2467.88     2081.24    114.84 o 
  -4   6  13     1916.21     1737.67     74.26 o 
  -3   6  13     2613.63     2698.35     81.00 o 
  -2   6  13     1368.22     1240.98     53.08 o 
  -1   6  13     1147.43     1173.55     51.97 o 
   0   6  13     7605.22     7092.87    154.94 o 
   1   6  13     1172.01     1168.16     50.40 o 
   2   6  13     1232.80     1144.35     54.26 o 
   3   6  13     2545.99     2838.84     83.87 o 
   4   6  13     1785.83     1833.22     67.18 o 
   5   6  13     2230.59     1994.82     72.92 o 
   6   6  13     1130.63     1219.89     63.09 o 
   7   6  13     1332.82     1570.74     89.11 o 
   8   6  13     2936.92     3288.51    171.27 o 
   9   6  13     1393.93     1731.43    194.23 o 
  10   6  13      517.34      632.66    164.34 o 
  11   6  13      497.23      448.21    165.70 o 
  12   6  13      595.21      817.10    201.56 o 
  13   6  13      201.40      187.43    168.96 o 
  14   6  13      288.62      466.41    179.01 o 
 -14   7  13      195.28      129.53     96.32 o 
 -13   7  13      891.33      840.77    155.52 o 
 -12   7  13      500.53      343.72     98.13 o 
 -11   7  13      832.08      769.39    169.10 o 
 -10   7  13      347.72      318.84     90.95 o 
  -9   7  13     1850.14     1779.79    135.36 o 
  -8   7  13      232.16      232.43     79.18 o 
  -7   7  13     2530.93     2268.23    136.04 o 
  -6   7  13     3448.12     3277.37    114.82 o 
  -5   7  13      497.67      542.39     46.46 o 
  -4   7  13      458.11      474.60     44.73 o 
  -3   7  13     1926.81     1728.99     67.03 o 
  -2   7  13     1553.96     1554.39     59.44 o 
  -1   7  13      140.03      191.48     33.51 o 
   0   7  13     2096.65     2057.03     68.93 o 
   1   7  13      104.23       97.52     32.42 o 
   2   7  13     1526.01     1472.85     59.61 o 
   3   7  13     2065.88     2082.78     81.28 o 
   4   7  13      433.25      497.13     67.01 o 
   5   7  13      489.76      701.93     91.62 o 
   6   7  13     3213.82     3353.09    179.30 o 
   7   7  13     2636.07     2912.93    143.85 o 
   8   7  13      247.98      259.05     81.68 o 
   9   7  13     1634.46     1849.35    270.83 o 
  10   7  13      250.31      349.88    147.77 o 
  11   7  13      907.76     1074.89    183.63 o 
  12   7  13      473.06      425.94    176.57 o 
  13   7  13      846.46     1347.08    236.06 o 
  14   7  13      155.65      342.81    178.47 o 
 -13   8  13      192.74       75.88     94.11 o 
 -12   8  13      614.70      432.07    157.28 o 
 -11   8  13     1203.51      938.27    127.25 o 
 -10   8  13       50.48      -15.18     76.15 o 
  -9   8  13      854.05      925.79    112.91 o 
  -8   8  13     1102.63     1096.92    114.67 o 
  -7   8  13      726.43      766.10    100.33 o 
  -6   8  13     1289.06     1154.11     77.83 o 
  -5   8  13      637.36      578.03     93.31 o 
  -4   8  13     2156.84     2121.49     78.21 o 
  -3   8  13     1292.29     1176.05     59.56 o 
  -2   8  13      121.22      124.46     35.82 o 
  -1   8  13     3716.43     3373.69     95.03 o 
   0   8  13     3526.09     3825.94    102.87 o 
   1   8  13     3654.68     3336.11     94.08 o 
   2   8  13      117.65      136.35     34.08 o 
   3   8  13     1081.36     1102.85     71.26 o 
   4   8  13     2060.03     2242.05     93.80 o 
   5   8  13      488.64      439.60     58.71 o 
   6   8  13     1297.63     1262.13    113.50 o 
   7   8  13      840.26      907.42    104.97 o 
   8   8  13     1131.38     1309.60    253.85 o 
   9   8  13      838.68      959.86    259.01 o 
  10   8  13       68.37      106.99     86.37 o 
  11   8  13     1101.98     1309.05    215.14 o 
  12   8  13      586.33     1018.66    216.77 o 
  13   8  13      221.56      422.41    175.75 o 
 -12   9  13      122.16       35.43     92.81 o 
 -11   9  13       99.88      -37.74     84.91 o 
 -10   9  13      181.32      125.91     89.88 o 
  -9   9  13       30.47      -28.09     74.54 o 
  -8   9  13      205.29      248.24     82.42 o 
  -7   9  13      633.17      602.93     92.63 o 
  -6   9  13      369.26      427.74     60.31 o 
  -5   9  13     1070.19     1068.16     65.30 o 
  -4   9  13       53.63      -19.06     35.69 o 
  -3   9  13      450.08      441.72     87.16 o 
  -2   9  13     2640.14     2360.48     81.73 o 
  -1   9  13     1172.55     1181.75     61.34 o 
   0   9  13      935.59      948.14     57.26 o 
   1   9  13     1339.97     1360.63     97.31 o 
   2   9  13     2830.23     2672.18    102.31 o 
   3   9  13      416.89      427.60     57.25 o 
   4   9  13       38.28      -38.71     62.06 o 
   5   9  13      816.49      805.50    125.91 o 
   6   9  13      418.83      295.09     79.42 o 
   7   9  13      647.83      545.49     98.63 o 
   8   9  13      179.99      184.80     86.01 o 
   9   9  13       68.36       97.60     85.62 o 
  10   9  13      158.36       58.17    100.92 o 
  11   9  13       99.35       26.12     91.69 o 
  12   9  13      121.41      -42.38    152.66 o 
 -12  10  13      294.15      323.71    100.58 o 
 -11  10  13       13.97      -60.95     89.91 o 
 -10  10  13      121.50        3.56     79.21 o 
  -9  10  13      878.18      915.16    120.31 o 
  -8  10  13        5.14     -102.10     68.07 o 
  -7  10  13      601.33      605.93     97.18 o 
  -6  10  13      214.30      204.32     58.54 o 
  -5  10  13      170.76      102.19     66.11 o 
  -4  10  13      389.98      377.53     51.27 o 
  -3  10  13     1855.10     1846.61     76.39 o 
  -2  10  13       15.89      -47.92     36.00 o 
  -1  10  13      595.68      560.91     62.44 o 
   0  10  13      680.13      663.76     65.92 o 
   1  10  13      606.59      618.57     65.34 o 
   2  10  13        8.94       -8.41     54.97 o 
   3  10  13     2057.37     1811.82    113.82 o 
   4  10  13      518.39      653.67    220.17 o 
   5  10  13      193.70      193.79     74.20 o 
   6  10  13      178.25      185.49     77.76 o 
   7  10  13      604.29      617.53    247.33 o 
   8  10  13        8.10      -28.95     82.69 o 
   9  10  13      905.47     1109.59    356.13 o 
  10  10  13      122.13      144.98     89.64 o 
  11  10  13        8.04      -53.32     90.50 o 
  12  10  13      309.85      215.51    115.56 o 
 -11  11  13       44.26       71.92     87.39 o 
 -10  11  13      288.21      219.92     93.40 o 
  -9  11  13      496.14      393.69    105.34 o 
  -8  11  13      291.93      156.01     86.63 o 
  -7  11  13      122.04       94.58     75.84 o 
  -6  11  13      826.56      929.74     82.22 o 
  -5  11  13      736.53      816.91     93.69 o 
  -4  11  13       27.63      -25.27     41.80 o 
  -3  11  13      756.02      691.22     72.54 o 
  -2  11  13      377.11      431.47     61.78 o 
  -1  11  13     1016.73     1031.96    125.68 o 
   0  11  13       38.20      -30.02     53.84 o 
   1  11  13      993.66      835.11     91.93 o 
   2  11  13      428.26      418.58    135.55 o 
   3  11  13      838.20      744.13     94.76 o 
   4  11  13       75.20       24.27     66.60 o 
   5  11  13      697.65      923.67    110.35 o 
   6  11  13      909.35      903.07    216.77 o 
   7  11  13      125.61       69.07    121.42 o 
   8  11  13      220.23      197.65     94.61 o 
   9  11  13      481.39      520.66    178.20 o 
  10  11  13      325.91      442.75    116.28 o 
  11  11  13       44.45       63.79    100.94 o 
 -10  12  13      245.36      304.28    104.08 o 
  -9  12  13      139.25       22.52    132.83 o 
  -8  12  13      416.53      512.84    147.23 o 
  -7  12  13      184.77      217.68    109.88 o 
  -6  12  13      397.13      346.56     71.11 o 
  -5  12  13      858.01      883.99     83.43 o 
  -4  12  13      734.08      797.35     81.53 o 
  -3  12  13      146.16      125.38     57.60 o 
  -2  12  13      455.17      387.43     79.51 o 
  -1  12  13     1211.80     1315.69    108.26 o 
   0  12  13       65.08       68.53     66.13 o 
   1  12  13     1316.65     1459.89    139.90 o 
   2  12  13      402.39      512.22     83.69 o 
   3  12  13      103.22      162.36     73.20 o 
   4  12  13      741.34      838.32    214.46 o 
   5  12  13      902.52      975.28    161.22 o 
   6  12  13      417.71      360.13    159.05 o 
   7  12  13      197.86      202.38     93.14 o 
   8  12  13      436.72      517.44    110.51 o 
   9  12  13      163.76      132.85     91.30 o 
  10  12  13      232.42      188.77    164.07 o 
  -8  13  13      107.11       33.37    125.36 o 
  -7  13  13      520.18      373.24    151.58 o 
  -6  13  13      197.98      172.03     89.77 o 
  -5  13  13      318.58      235.21     68.02 o 
  -4  13  13      183.80      197.73     81.56 o 
  -3  13  13      687.05      572.68     89.60 o 
  -2  13  13      164.81      157.71     73.37 o 
  -1  13  13      139.23       91.37     69.28 o 
   0  13  13      439.45      536.40     89.96 o 
   1  13  13      135.61       53.27     70.96 o 
   2  13  13      192.17      178.42     74.53 o 
   3  13  13      665.67      675.98    138.13 o 
   4  13  13      190.65      166.82     82.02 o 
   5  13  13      308.14      295.38     91.77 o 
   6  13  13      218.29      148.72     99.69 o 
   7  13  13      547.95      453.49    101.92 o 
   8  13  13      129.49       26.38    126.59 o 
  -7  14  13      240.52      131.75    130.66 o 
  -6  14  13      232.34      303.43    123.87 o 
  -5  14  13       40.85       83.12    101.59 o 
  -4  14  13      281.32      299.22     87.66 o 
  -3  14  13      375.27      592.08    157.96 o 
  -2  14  13      401.68      545.21    121.42 o 
  -1  14  13      396.85      464.77     90.27 o 
   0  14  13       96.70       34.24     68.75 o 
   1  14  13      392.99      658.76    159.05 o 
   2  14  13      422.29      420.58     91.38 o 
   3  14  13      423.18      500.83     94.49 o 
   4  14  13      265.29      323.50     91.10 o 
   5  14  13       25.93       41.71     84.25 o 
   6  14  13      240.93      240.15     91.55 o 
   7  14  13      228.55      177.74     99.28 o 
  -5  15  13      235.46      189.61    135.28 o 
  -4  15  13      299.51      304.01    102.14 o 
  -3  15  13       19.96       -9.82     79.22 o 
  -2  15  13      229.05      149.90     83.77 o 
  -1  15  13      180.13      214.29     84.12 o 
   0  15  13       74.29      143.77     81.97 o 
   1  15  13      199.17      244.93     87.45 o 
   2  15  13      212.39      163.42     84.30 o 
   3  15  13       20.14       45.61     79.23 o 
   4  15  13      339.69      327.34    100.25 o 
   5  15  13      218.68      178.57    203.33 o 
   0   0  14     5192.18     5666.22    255.35 o 
   1   0  14     1716.96     2243.45     94.55 o 
   2   0  14     1299.23     1152.62     72.80 o 
   3   0  14     5621.30     5682.57    196.94 o 
   4   0  14      897.15      757.20     69.72 o 
   5   0  14       15.84       28.04     71.99 o 
   6   0  14       33.41       15.04     49.53 o 
   7   0  14     1197.68     1224.71     98.08 o 
   8   0  14      392.02      523.44     80.48 o 
   9   0  14     1481.53     1484.60    112.79 o 
  10   0  14        4.76       50.58     65.43 o 
  11   0  14        4.77       11.36     71.67 o 
  12   0  14       77.22        9.53     75.53 o 
  13   0  14      113.21      126.53     85.74 o 
  14   0  14     1508.93     1322.44    223.02 o 
  15   0  14       40.86       99.18     91.43 o 
 -15   1  14      824.89      757.70    387.23 o 
 -14   1  14      203.51      227.66     98.42 o 
 -13   1  14      879.00      931.57    336.02 o 
 -12   1  14       28.87      -24.20     76.48 o 
 -11   1  14      388.73      372.01     87.64 o 
 -10   1  14      415.87      510.72     88.22 o 
  -9   1  14      478.69      538.63     84.85 o 
  -8   1  14      207.94      211.64     64.92 o 
  -7   1  14      500.55      464.04     74.74 o 
  -6   1  14      961.13      800.39     81.82 o 
  -5   1  14     2140.84     1846.43    102.25 o 
  -4   1  14     2633.98     2376.76    112.85 o 
  -3   1  14     1648.60     1409.72    156.74 o 
  -2   1  14      347.43      342.84     34.31 o 
  -1   1  14     6914.95     7022.84    217.44 o 
   0   1  14       60.88       66.77     38.71 o 
   1   1  14     7140.95     7191.93    219.54 o 
   2   1  14      303.62      254.44     42.52 o 
   3   1  14     1929.40     1682.64    166.93 o 
   4   1  14     2593.51     2440.22    111.64 o 
   5   1  14     1922.25     1763.92    168.69 o 
   6   1  14      989.21      876.55     84.21 o 
   7   1  14      461.69      285.57     63.15 o 
   8   1  14      255.33      189.49     80.27 o 
   9   1  14      510.31      525.16     81.54 o 
  10   1  14      466.42      474.21    107.30 o 
  11   1  14      370.59      351.69     86.02 o 
  12   1  14       77.98       -2.11     76.62 o 
  13   1  14      853.97      749.65    282.78 o 
  14   1  14      219.73      224.64     98.29 o 
  15   1  14      836.48      924.00    298.94 o 
 -15   2  14      251.95      242.26    100.05 o 
 -14   2  14      191.78      154.00    102.52 o 
 -13   2  14      531.82      535.14    113.16 o 
 -12   2  14      278.21      152.90     98.34 o 
 -11   2  14     1157.59      871.02    198.44 o 
 -10   2  14      678.43      597.37    228.05 o 
  -9   2  14      889.04      956.15     99.86 o 
  -8   2  14     2154.10     2243.08    129.50 o 
  -7   2  14     2082.74     1804.66    112.18 o 
  -6   2  14     2755.59     2401.47    123.95 o 
  -5   2  14     1428.00     1458.08     94.30 o 
  -4   2  14     5936.81     5826.07    195.25 o 
  -3   2  14     1875.89     1808.57     85.28 o 
  -2   2  14     5379.75     5197.13    113.31 o 
  -1   2  14     2331.03     2572.93     69.18 o 
   0   2  14      348.62      265.12     63.56 o 
   1   2  14     2473.18     2869.25    118.03 o 
   2   2  14     5559.34     5301.87    174.68 o 
   3   2  14     1783.23     1657.85     85.38 o 
   4   2  14     6354.59     6519.22    301.66 o 
   5   2  14     1411.07     1569.55    107.57 o 
   6   2  14     2895.74     2664.14    176.84 o 
   7   2  14     1989.99     1948.43    111.88 o 
   8   2  14     2183.43     2528.81    160.81 o 
   9   2  14     1093.88     1091.40    181.05 o 
  10   2  14      488.07      420.39    176.30 o 
  11   2  14     1169.67      984.60    217.32 o 
  12   2  14      289.16      278.45     88.48 o 
  13   2  14      587.60      597.86    161.90 o 
  14   2  14      182.85      402.85    147.23 o 
  15   2  14      267.23      362.10    152.94 o 
 -15   3  14      125.74       78.92     95.24 o 
 -14   3  14      904.99      762.19    123.03 o 
 -13   3  14      287.57      307.83     99.51 o 
 -12   3  14     1008.48     1009.94    126.74 o 
 -11   3  14      124.27      -31.29     71.43 o 
 -10   3  14      958.15      944.62    111.50 o 
  -9   3  14      361.01      263.53     73.42 o 
  -8   3  14     4280.46     4129.88    478.91 o 
  -7   3  14       88.32      147.64     61.66 o 
  -6   3  14     3377.11     3115.56    145.17 o 
  -5   3  14     1263.02     1159.57     88.48 o 
  -4   3  14     2830.50     2682.18     79.09 o 
  -3   3  14       88.93       72.74     28.97 o 
  -2   3  14     4737.64     4997.42    113.74 o 
  -1   3  14     1055.40     1039.29     44.97 o 
   0   3  14     8545.54     8500.85    175.14 o 
   1   3  14     1231.31     1333.64     51.61 o 
   2   3  14     4973.39     5167.80    141.05 o 
   3   3  14       96.42       45.02     31.13 o 
   4   3  14     3142.41     3005.34    123.30 o 
   5   3  14     1471.85     1657.80     96.71 o 
   6   3  14     3328.03     3605.93    149.00 o 
   7   3  14      111.41      155.00     56.63 o 
   8   3  14     4216.22     4811.46    251.41 o 
   9   3  14      354.94      337.40     70.23 o 
  10   3  14     1102.59     1021.67    103.34 o 
  11   3  14       82.70      -28.31     62.51 o 
  12   3  14      985.80      969.07    113.80 o 
  13   3  14      282.08      532.97    163.80 o 
  14   3  14      958.33     1101.79    189.88 o 
 -14   4  14       19.81      -88.42     88.69 o 
 -13   4  14      884.19      838.83    127.56 o 
 -12   4  14      326.91      210.67    177.66 o 
 -11   4  14     1065.89      768.65    109.03 o 
 -10   4  14     1233.75     1161.00    120.22 o 
  -9   4  14     1833.22     1557.26    118.82 o 
  -8   4  14     2089.22     1992.09    125.88 o 
  -7   4  14     6585.45     5787.58    223.59 o 
  -6   4  14       33.07       -4.38     52.47 o 
  -5   4  14     3519.43     3133.96    103.29 o 
  -4   4  14     1015.20      991.01     44.82 o 
  -3   4  14     1783.78     1649.60     86.57 o 
  -2   4  14     2167.76     2371.02     70.19 o 
  -1   4  14     2576.45     2952.54    103.76 o 
   0   4  14      190.14      200.35     29.64 o 
   1   4  14     2712.65     2981.47     82.02 o 
   2   4  14     2137.63     2336.25     71.52 o 
   3   4  14     1517.18     1446.28     58.70 o 
   4   4  14     1008.30     1080.26     64.24 o 
   5   4  14     3780.73     3434.58    154.86 o 
   6   4  14       25.04       21.41     45.40 o 
   7   4  14     6603.79     7378.46    476.06 o 
   8   4  14     2147.52     2592.66    189.20 o 
   9   4  14     1852.36     1695.62    295.01 o 
  10   4  14     1206.36     1354.37    111.96 o 
  11   4  14     1053.13     1261.79    165.16 o 
  12   4  14      324.60      381.39    140.17 o 
  13   4  14      883.41     1266.40    194.23 o 
 -14   5  14      222.76       67.13     91.12 o 
 -13   5  14     1001.20      905.45    128.25 o 
 -12   5  14      831.46      657.55    110.25 o 
 -11   5  14       60.76       10.24     70.72 o 
 -10   5  14      565.10      686.33    104.52 o 
  -9   5  14     2401.76     2211.83    140.15 o 
  -8   5  14      415.14      237.53     92.09 o 
  -7   5  14     1242.64     1162.24    106.96 o 
  -6   5  14      826.03      646.47     86.12 o 
  -5   5  14      532.61      446.38     38.22 o 
  -4   5  14      963.16      866.75     57.17 o 
  -3   5  14     5350.08     5242.80    144.68 o 
  -2   5  14      743.46      724.99     43.58 o 
  -1   5  14     3660.10     3831.19     96.99 o 
   0   5  14     1248.06     1315.97     53.29 o 
   1   5  14     3805.93     3802.47     96.83 o 
   2   5  14      619.34      743.50     45.80 o 
   3   5  14     5821.42     5993.22    151.44 o 
   4   5  14     1041.44      954.02     59.76 o 
   5   5  14      604.73      511.17     48.01 o 
   6   5  14      733.63      952.95     87.00 o 
   7   5  14     1201.25     1326.80    147.93 o 
   8   5  14      352.00      447.12     63.49 o 
   9   5  14     2239.41     2524.93    186.35 o 
  10   5  14      607.03      895.07    142.07 o 
  11   5  14       86.13       36.40    110.02 o 
  14   5  14      198.63      -94.53    158.91 o 
 -14   6  14      343.62      345.05    109.42 o 
 -13   6  14      267.87      233.11     93.73 o 
 -12   6  14      688.75      702.94    114.18 o 
 -11   6  14      453.67      413.49     95.53 o 
 -10   6  14      463.18      439.47    143.29 o 
  -9   6  14     1285.39     1217.93    122.54 o 
  -8   6  14     2933.00     2605.31    148.54 o 
  -7   6  14     3029.13     3133.45    157.11 o 
  -6   6  14      437.14      548.03    140.58 o 
  -5   6  14      189.16      152.87     37.17 o 
  -4   6  14     3105.89     2988.62    130.88 o 
  -3   6  14     3510.47     3572.71     96.00 o 
  -2   6  14      171.85      175.79     33.27 o 
  -1   6  14     1577.00     1402.15     55.59 o 
   0   6  14     2064.77     1907.65     65.63 o 
   1   6  14     1612.66     1419.07     57.03 o 
   2   6  14      138.43      114.57     31.69 o 
   3   6  14     3457.61     3639.13    114.16 o 
   4   6  14     3094.27     3185.71     94.59 o 
   5   6  14      239.32      202.16     37.01 o 
   6   6  14      640.47      651.68     58.03 o 
   7   6  14     3150.37     3597.78    211.96 o 
   8   6  14     2886.68     3503.20    331.26 o 
   9   6  14     1325.58     1783.78    131.72 o 
  10   6  14      354.62      285.23    149.95 o 
  11   6  14      458.24      718.23    176.84 o 
  12   6  14      642.78     1116.73    212.97 o 
  13   6  14      279.78      420.50    194.77 o 
  14   6  14      334.06      356.94    192.60 o 
 -13   7  14      420.63      450.81    109.64 o 
 -12   7  14      877.24     1008.85    228.59 o 
 -11   7  14      279.74      143.98    119.79 o 
 -10   7  14       52.39      -27.26    110.15 o 
  -9   7  14     1061.16     1055.27    121.43 o 
  -8   7  14      761.20      900.16    107.29 o 
  -7   7  14      753.55      792.85    193.41 o 
  -6   7  14     1278.32     1295.14    110.26 o 
  -5   7  14      511.24      630.77     50.57 o 
  -4   7  14      613.06      661.54     49.83 o 
  -3   7  14     2297.55     2199.55     76.08 o 
  -2   7  14     3579.72     3656.18     98.86 o 
  -1   7  14     2662.90     2824.48     84.26 o 
   0   7  14       41.51      -18.87     27.92 o 
   1   7  14     2962.79     2945.72     86.93 o 
   2   7  14     3324.92     3470.77     97.52 o 
   3   7  14     2307.81     2308.34     77.35 o 
   4   7  14      525.18      662.42     77.96 o 
   5   7  14      586.11      645.27     64.10 o 
   6   7  14     1309.97     1428.23     82.68 o 
   7   7  14      672.29      769.18     75.20 o 
   8   7  14      741.48      760.95    104.35 o 
   9   7  14     1117.19     1418.16    385.73 o 
  10   7  14       31.10       94.80    127.67 o 
  11   7  14      301.25      479.72    170.59 o 
  12   7  14      806.68      895.61    214.06 o 
  13   7  14      466.80      601.69    206.99 o 
 -13   8  14      125.25      108.23     90.42 o 
 -12   8  14      135.88      100.97     87.36 o 
 -11   8  14      300.38      320.67     96.38 o 
 -10   8  14       70.04      -64.21     73.67 o 
  -9   8  14      364.34      564.86    100.41 o 
  -8   8  14      895.92     1047.71    118.69 o 
  -7   8  14     2825.64     2434.63    141.98 o 
  -6   8  14      676.97      682.27     91.63 o 
  -5   8  14     2392.35     2012.69     82.40 o 
  -4   8  14     1002.23     1055.46     69.95 o 
  -3   8  14     1178.83     1085.77     58.91 o 
  -2   8  14     1131.11     1145.01     57.77 o 
  -1   8  14     1097.21     1076.24     55.16 o 
   0   8  14      152.93      171.30     49.60 o 
   1   8  14     1101.24     1115.42     58.39 o 
   2   8  14     1088.29     1198.79     58.56 o 
   3   8  14     1173.53     1241.90     74.94 o 
   4   8  14      846.99     1014.46     87.94 o 
   5   8  14     2442.74     2230.21    118.89 o 
   6   8  14      621.37      787.70     96.38 o 
   7   8  14     2786.01     2717.94    297.99 o 
   8   8  14      823.67      795.24    340.91 o 
   9   8  14      303.71      398.04     99.28 o 
  10   8  14       73.26       36.73     84.98 o 
  11   8  14      318.43      290.93    162.44 o 
  12   8  14      156.49     -111.65    131.20 o 
  13   8  14       97.12       58.40    172.49 o 
 -12   9  14      489.01      493.21    109.62 o 
 -11   9  14        3.08     -115.27     76.85 o 
 -10   9  14      111.08      -26.49     86.27 o 
  -9   9  14      699.80      631.54    107.23 o 
  -8   9  14     1055.94     1063.22    120.92 o 
  -7   9  14      157.44      182.47     72.90 o 
  -6   9  14      120.80      -15.54     64.74 o 
  -5   9  14      533.11      412.60     68.50 o 
  -4   9  14      374.39      195.76     50.19 o 
  -3   9  14      724.79      716.16     63.60 o 
  -2   9  14       27.93       61.98     37.71 o 
  -1   9  14      690.29      781.66     55.07 o 
   0   9  14      899.04      753.82     54.62 o 
   1   9  14      612.89      655.95     63.99 o 
   2   9  14       58.64       46.11     44.37 o 
   3   9  14      910.50     1022.49     73.82 o 
   4   9  14      310.19      245.81    144.92 o 
   5   9  14      438.94      310.30     78.76 o 
   6   9  14       58.11      -97.17     64.78 o 
   7   9  14      126.87       43.33     70.39 o 
   8   9  14     1186.15     1310.57    132.60 o 
   9   9  14      701.66      777.27    233.34 o 
  10   9  14      149.10      241.79     96.82 o 
  11   9  14        7.01       16.06    137.86 o 
  12   9  14      479.48      614.19    188.25 o 
 -11  10  14      152.91      176.95     94.49 o 
 -10  10  14      140.20       31.18     88.54 o 
  -9  10  14     1274.46     1474.05    161.08 o 
  -8  10  14     1099.84     1028.92    123.85 o 
  -7  10  14      277.87      406.51     89.66 o 
  -6  10  14      728.95      919.68    108.39 o 
  -5  10  14      631.91      627.65    112.47 o 
  -4  10  14      295.53      271.67     50.06 o 
  -3  10  14      936.33      895.75     63.91 o 
  -2  10  14      112.71       79.87     41.32 o 
  -1  10  14      236.81      261.30     53.42 o 
   0  10  14      545.64      544.09     62.87 o 
   1  10  14      256.14      270.02     61.91 o 
   2  10  14      148.61       93.45     60.30 o 
   3  10  14      821.90      758.37     93.86 o 
   4  10  14      395.12      411.56     82.95 o 
   5  10  14      609.20      662.10     97.35 o 
   6  10  14      769.70      872.57    109.00 o 
   7  10  14      299.89      282.46     91.81 o 
   8  10  14      913.84     1086.91    158.23 o 
   9  10  14     1378.86     1534.49    150.62 o 
  10  10  14      179.83      152.49     95.34 o 
  11  10  14      158.30       29.63    100.52 o 
 -10  11  14      803.15      695.90    116.30 o 
  -9  11  14       37.05      -90.46     91.14 o 
  -8  11  14      495.36      533.20    101.52 o 
  -7  11  14      126.73       29.36     76.68 o 
  -6  11  14       80.34      -37.79     67.94 o 
  -5  11  14       80.74       49.63     56.77 o 
  -4  11  14      652.61      703.24     64.79 o 
  -3  11  14     1479.29     1467.45     84.66 o 
  -2  11  14     2144.70     2016.05     97.98 o 
  -1  11  14      173.65      213.15     57.74 o 
   0  11  14     1339.17     1216.77     97.60 o 
   1  11  14      137.16      145.07     66.55 o 
   2  11  14     2056.30     1844.91    116.30 o 
   3  11  14     1452.72     1403.29    112.60 o 
   4  11  14      732.00      636.21     96.06 o 
   5  11  14       67.94       23.76     71.90 o 
   6  11  14       40.07       14.53     77.21 o 
   7  11  14      115.62        6.29     78.01 o 
   8  11  14      569.79      802.27    237.28 o 
   9  11  14       20.69      -30.86     85.55 o 
  10  11  14      745.03      697.71    158.78 o 
  -9  12  14      355.36      212.20     92.96 o 
  -8  12  14       43.54     -110.36     81.13 o 
  -7  12  14     1065.24      929.96    116.55 o 
  -6  12  14      734.33      961.08    113.61 o 
  -5  12  14      284.05      308.43     80.75 o 
  -4  12  14      474.06      424.19     70.77 o 
  -3  12  14      633.44      666.17    112.33 o 
  -2  12  14      757.46      780.99     91.99 o 
  -1  12  14       64.04       25.07     62.66 o 
   0  12  14      442.34      271.59     75.50 o 
   1  12  14       71.11       64.83     66.08 o 
   2  12  14      787.02      715.37     98.85 o 
   3  12  14      637.81      631.82    103.09 o 
   4  12  14      512.99      498.13    149.27 o 
   5  12  14      244.39      225.43    113.41 o 
   6  12  14      745.00      943.02    118.02 o 
   7  12  14      997.77      976.31    126.77 o 
   8  12  14       61.35        5.65     85.74 o 
   9  12  14      320.95      229.25    151.85 o 
  -8  13  14       64.21      130.12    127.13 o 
  -7  13  14      146.06      -57.59    124.68 o 
  -6  13  14      116.25       60.03    115.72 o 
  -5  13  14      797.31      788.46    109.51 o 
  -4  13  14       33.14      -77.66     66.23 o 
  -3  13  14      790.51      750.99    101.57 o 
  -2  13  14      552.21      644.06    203.33 o 
  -1  13  14     1404.27     1332.01    118.41 o 
   0  13  14        6.37       14.56     67.74 o 
   1  13  14     1467.63     1405.16    115.69 o 
   2  13  14      558.01      492.83     92.71 o 
   3  13  14      816.85      932.41    107.85 o 
   4  13  14       37.16      -67.84     82.99 o 
   5  13  14      838.48      878.33    118.31 o 
   6  13  14      110.19      -18.48     98.34 o 
   7  13  14      164.49       88.71     87.83 o 
   8  13  14       54.41      -49.71     84.73 o 
  -5  14  14      302.49      316.19    132.56 o 
  -4  14  14      418.12      386.03    111.78 o 
  -3  14  14       16.46      -63.40     73.27 o 
  -2  14  14      554.51      561.74     99.66 o 
  -1  14  14      154.00      147.67    172.49 o 
   0  14  14      401.77      468.18     92.88 o 
   1  14  14      138.51       99.16     75.17 o 
   2  14  14      599.03      592.73    100.51 o 
   3  14  14       12.66      -87.36     72.39 o 
   4  14  14      402.75      381.43     98.25 o 
   5  14  14      277.15      358.88    156.20 o 
   6  14  14      455.63      460.54    110.70 o 
  -4  15  14      140.70      -63.02    107.57 o 
  -3  15  14      118.66      -33.58     79.63 o 
  -2  15  14        7.13      -29.05     73.53 o 
  -1  15  14      326.42      271.31     83.21 o 
   0  15  14      479.38      439.14    100.10 o 
   1  15  14      329.48      245.77     88.94 o 
   2  15  14       15.11      -16.45     74.79 o 
   3  15  14       93.45       53.93     81.21 o 
   4  15  14      154.32      129.45     89.47 o 
   1   0  15     2585.04     2374.60    100.55 o 
   2   0  15      443.53      502.40     56.37 o 
   3   0  15       31.49      -22.48     36.48 o 
   4   0  15      135.68       52.95     43.59 o 
   5   0  15     2913.26     2487.73    148.32 o 
   6   0  15     2591.43     2159.00    118.42 o 
   7   0  15     5138.83     5170.06    201.11 o 
   8   0  15     3794.81     3376.37    328.55 o 
   9   0  15      779.66      975.43    104.28 o 
  10   0  15       42.57      -25.20     64.89 o 
  11   0  15     1472.22     1385.87    145.60 o 
  12   0  15       39.41      -81.56     75.30 o 
  13   0  15      424.81      217.17     95.04 o 
  14   0  15      240.64      287.00    105.81 o 
  15   0  15      345.79      368.21    113.21 o 
 -15   1  15        3.56      155.14    124.01 o 
 -14   1  15      339.85      246.75    212.70 o 
 -13   1  15      323.31      375.64    136.91 o 
 -12   1  15      225.59      164.54     88.43 o 
 -11   1  15      121.92       -7.74     89.91 o 
 -10   1  15     1108.42     1279.45    121.91 o 
  -9   1  15     1463.71     1384.67    109.27 o 
  -8   1  15     1276.97     1303.91    109.49 o 
  -7   1  15      572.40      517.69     81.27 o 
  -6   1  15     2616.13     2224.87    122.35 o 
  -5   1  15     2829.29     2896.55    133.23 o 
  -4   1  15      425.67      421.89     76.74 o 
  -3   1  15       34.44      -45.77     37.70 o 
  -2   1  15      951.36      985.51     45.42 o 
  -1   1  15     5263.76     6602.98    326.92 o 
   0   1  15       10.76       14.59     31.59 o 
   1   1  15     5282.73     6550.69    206.58 o 
   2   1  15     1192.56     1393.20     77.88 o 
   3   1  15       61.25        8.04     36.51 o 
   4   1  15      384.15      425.42    100.64 o 
   5   1  15     2727.12     2904.50    195.86 o 
   6   1  15     2858.94     3181.16    142.80 o 
   7   1  15      606.63      692.30     84.18 o 
   8   1  15     1353.88     1453.26    109.88 o 
   9   1  15     1403.03     1444.07    137.32 o 
  10   1  15     1163.01     1433.87    122.99 o 
  11   1  15      152.04      157.95     80.39 o 
  12   1  15      242.79      161.99     85.46 o 
  13   1  15      348.44      294.87    138.95 o 
  14   1  15      385.33      351.81    112.50 o 
  15   1  15        6.08      -26.86     94.37 o 
 -15   2  15       10.21       38.04     93.64 o 
 -14   2  15        0.76     -123.06     82.04 o 
 -13   2  15      565.25      464.16    109.74 o 
 -12   2  15     1008.86     1088.00    130.18 o 
 -11   2  15       25.37      -43.71     68.20 o 
 -10   2  15      168.83      189.34     74.14 o 
  -9   2  15     1352.29     1212.79    198.84 o 
  -8   2  15      397.71      272.19     78.10 o 
  -7   2  15     2356.68     2185.05    236.33 o 
  -6   2  15       29.55      -46.72     46.72 o 
  -5   2  15      951.59      840.65     86.24 o 
  -4   2  15     5420.42     4986.67    233.07 o 
  -3   2  15     2568.83     2488.10    113.23 o 
  -2   2  15     1052.76      935.66     50.49 o 
  -1   2  15     1414.54     1588.51     53.13 o 
   0   2  15    21170.42    19630.90    657.24 o 
   1   2  15     1352.70     1488.95     79.61 o 
   2   2  15     1103.79     1084.95     69.74 o 
   3   2  15     2770.96     2684.94    115.63 o 
   4   2  15     5096.63     5050.74    272.87 o 
   5   2  15      822.00      929.29     81.62 o 
   6   2  15       36.86       64.09     50.64 o 
   7   2  15     2523.05     2479.91    128.11 o 
   8   2  15      362.78      296.92    150.08 o 
   9   2  15     1192.30     1136.50    225.87 o 
  10   2  15      192.66      217.21     72.38 o 
  11   2  15       43.73      -19.45     65.50 o 
  12   2  15      968.94      871.41    114.53 o 
  13   2  15      517.71      440.23    106.59 o 
  14   2  15        3.90       66.01    133.38 o 
  15   2  15       22.61      104.31    138.27 o 
 -14   3  15      294.46      159.64     96.57 o 
 -13   3  15      644.51      546.78    113.10 o 
 -12   3  15      907.07      803.10    120.83 o 
 -11   3  15      622.88      577.15    102.84 o 
 -10   3  15      387.56      324.13     85.58 o 
  -9   3  15     1194.21     1289.40    113.60 o 
  -8   3  15     4085.13     3793.32    175.09 o 
  -7   3  15       21.32      -32.88     58.86 o 
  -6   3  15     1473.39     1480.44    102.75 o 
  -5   3  15     5564.04     5361.56    347.98 o 
  -4   3  15     3739.32     3342.54    104.78 o 
  -3   3  15       88.34       17.18     25.17 o 
  -2   3  15     2699.78     2629.69     71.61 o 
  -1   3  15    13640.02    13444.51    260.56 o 
   0   3  15       17.18       73.58     30.16 o 
   1   3  15    13876.77    13291.97    262.02 o 
   2   3  15     2397.59     2255.65     83.71 o 
   3   3  15      176.73      183.53     40.47 o 
   4   3  15     3759.75     3429.55    136.56 o 
   5   3  15     5924.70     6131.80    489.37 o 
   6   3  15     1517.24     1435.82     95.36 o 
   7   3  15       12.91       58.95     55.11 o 
   8   3  15     4204.16     4602.73    186.60 o 
   9   3  15     1369.92     1558.02    231.71 o 
  10   3  15      418.01      479.70     84.94 o 
  11   3  15      695.53      853.89    388.45 o 
  12   3  15      922.76     1292.48    193.41 o 
  13   3  15      664.39      667.70    168.69 o 
  14   3  15      273.03      452.29    157.28 o 
 -14   4  15      430.74      288.65    207.94 o 
 -13   4  15      848.29      835.59    249.78 o 
 -12   4  15      154.23      139.34     87.90 o 
 -11   4  15      391.78      279.77     88.00 o 
 -10   4  15       92.46      177.36     80.17 o 
  -9   4  15      528.05      447.92     82.69 o 
  -8   4  15     1229.73     1094.98    109.73 o 
  -7   4  15      346.46      254.00     71.08 o 
  -6   4  15     1122.04     1027.49     97.83 o 
  -5   4  15     1906.14     1432.46     98.26 o 
  -4   4  15     1095.13     1034.21     46.94 o 
  -3   4  15     1934.66     1732.69     84.69 o 
  -2   4  15     2961.41     3110.09     83.85 o 
  -1   4  15     1718.66     1371.30     54.01 o 
   0   4  15     1026.32     1124.67     49.95 o 
   1   4  15     1860.20     1645.98     58.19 o 
   2   4  15     2929.46     3093.37     86.78 o 
   3   4  15     2121.77     2173.39     73.30 o 
   4   4  15     1326.66     1233.29     69.94 o 
   5   4  15     1608.60     1589.61    112.12 o 
   6   4  15     1170.61     1235.76     93.45 o 
   7   4  15      351.47      387.86     82.85 o 
   8   4  15     1274.95     1424.07    106.32 o 
   9   4  15      543.58      641.05    175.62 o 
  10   4  15       68.65       62.28     64.28 o 
  11   4  15      433.09      361.01    134.19 o 
  12   4  15      130.97       27.44    114.91 o 
  13   4  15      789.97     1038.49    185.26 o 
 -14   5  15       26.79       11.83     92.11 o 
 -13   5  15      434.00      415.58    193.55 o 
 -12   5  15      106.60      103.47     82.82 o 
 -11   5  15      515.64      355.77     97.62 o 
 -10   5  15      252.11      241.66     95.35 o 
  -9   5  15      645.05      665.51    102.15 o 
  -8   5  15     1155.09     1320.84    149.81 o 
  -7   5  15     5201.69     4993.29    206.15 o 
  -6   5  15     1499.12     1515.43    107.02 o 
  -5   5  15       88.50      -31.14     51.35 o 
  -4   5  15      408.05      365.55     37.05 o 
  -3   5  15     7900.39     8120.64    170.75 o 
  -2   5  15     3351.03     3310.11     88.98 o 
  -1   5  15     2031.20     2038.28     67.93 o 
   0   5  15     1608.44     1897.59     64.86 o 
   1   5  15     2068.91     2021.52     67.40 o 
   2   5  15     3077.21     3105.41     88.48 o 
   3   5  15     7317.35     7475.52    171.38 o 
   4   5  15      326.63      302.62     41.58 o 
   5   5  15       81.19       67.31     36.16 o 
   6   5  15     1399.10     1607.33     73.82 o 
   7   5  15     5074.83     5795.20    234.99 o 
   8   5  15     1149.60     1313.18    103.80 o 
   9   5  15      702.19      916.80    136.91 o 
  10   5  15      275.64      171.68    115.72 o 
  11   5  15      488.52      604.14    143.70 o 
  14   5  15       39.88     -116.54    164.89 o 
 -13   6  15      888.90      995.87    188.79 o 
 -12   6  15      948.40      813.63    123.68 o 
 -11   6  15      661.59      645.98    109.34 o 
 -10   6  15      426.87      478.79    124.01 o 
  -9   6  15      894.42      994.18    168.42 o 
  -8   6  15     1383.12     1401.24    119.44 o 
  -7   6  15     5244.82     5250.28    213.66 o 
  -6   6  15     2278.52     2101.70    125.40 o 
  -5   6  15      554.58      476.19     77.35 o 
  -4   6  15      389.18      286.09     38.64 o 
  -3   6  15     2194.47     2190.25     80.73 o 
  -2   6  15     8940.78     8742.38    185.15 o 
  -1   6  15     1189.67     1085.68     52.39 o 
   0   6  15       65.32       14.14     28.45 o 
   1   6  15     1198.56     1107.82     52.76 o 
   2   6  15     9106.79     8680.75    258.27 o 
   3   6  15     2439.44     2413.04     78.56 o 
   4   6  15      332.53      336.91     42.53 o 
   5   6  15      564.17      515.39     49.64 o 
   6   6  15     2229.01     2206.56    150.40 o 
   7   6  15     5307.10     5842.90    405.14 o 
   8   6  15     1273.30     1407.54    128.22 o 
   9   6  15      735.78      840.93    140.30 o 
  10   6  15      421.43      452.29    159.73 o 
  11   6  15      603.69      926.31    197.21 o 
  12   6  15      905.76      941.79    211.07 o 
  13   6  15      874.90     1035.23    229.27 o 
 -13   7  15      158.09       81.43     91.80 o 
 -12   7  15     1543.81     1574.89    237.28 o 
 -11   7  15     1096.99      956.92    125.66 o 
 -10   7  15      541.48      487.21     99.20 o 
  -9   7  15      354.43      295.34     90.61 o 
  -8   7  15     5272.21     4398.51    200.28 o 
  -7   7  15      625.95      858.52    102.11 o 
  -6   7  15        8.62       -0.21     65.71 o 
  -5   7  15      380.12      234.06     74.35 o 
  -4   7  15     2299.90     1975.71     94.56 o 
  -3   7  15       72.80      138.35     35.96 o 
  -2   7  15      615.98      652.22     47.58 o 
  -1   7  15     1715.15     1835.97     68.96 o 
   0   7  15      426.88      427.90     42.69 o 
   1   7  15     1831.80     1848.27     67.35 o 
   2   7  15      625.60      759.43     83.20 o 
   3   7  15       93.44      169.99     37.51 o 
   4   7  15     2167.71     2058.75     89.78 o 
   5   7  15      347.64      305.21     53.98 o 
   6   7  15       10.31       -4.27     52.55 o 
   7   7  15      649.00      856.20    100.91 o 
   8   7  15     4786.99     4950.00    525.77 o 
   9   7  15      334.58      178.33     98.88 o 
  10   7  15      571.47      746.21    178.74 o 
  11   7  15     1044.79     1063.76    212.43 o 
  12   7  15     1397.76     2182.12    286.31 o 
  13   7  15      178.56       18.47    173.31 o 
 -12   8  15      376.34      247.67    100.92 o 
 -11   8  15      191.62       67.69     85.10 o 
 -10   8  15       66.24       26.89     82.18 o 
  -9   8  15     1438.53     1441.12    130.67 o 
  -8   8  15       48.19       31.43     73.06 o 
  -7   8  15      208.79      262.35     75.16 o 
  -6   8  15     2052.64     1939.00    126.48 o 
  -5   8  15       89.56       83.64     47.61 o 
  -4   8  15      934.54      847.11     73.63 o 
  -3   8  15     3031.41     2725.74     92.77 o 
  -2   8  15     1120.57     1205.87     59.62 o 
  -1   8  15      579.08      480.08     46.74 o 
   0   8  15      119.19       54.78     35.36 o 
   1   8  15      784.29      726.70     51.47 o 
   2   8  15     1142.29     1179.65     59.49 o 
   3   8  15     2888.31     2709.03    259.46 o 
   4   8  15      943.34      859.31     72.27 o 
   5   8  15       98.02      118.48     50.38 o 
   6   8  15     1969.48     2069.12    146.96 o 
   7   8  15      220.56      264.62     77.29 o 
   8   8  15       33.37       27.94     77.31 o 
   9   8  15     1539.92     1854.88    304.65 o 
  10   8  15       50.14       59.04     99.42 o 
  11   8  15      167.00       39.12    141.53 o 
  12   8  15      364.75      393.34    190.42 o 
 -12   9  15      174.39      187.10     98.24 o 
 -11   9  15      217.82      146.69     91.70 o 
 -10   9  15       57.65      -48.56     79.41 o 
  -9   9  15      761.48      834.12    121.82 o 
  -8   9  15      311.63      331.40     90.11 o 
  -7   9  15      672.61      618.37     99.43 o 
  -6   9  15      237.48       81.64     68.51 o 
  -5   9  15      468.17      510.06     66.76 o 
  -4   9  15      306.62      224.67     55.36 o 
  -3   9  15     1210.56     1343.70     68.10 o 
  -2   9  15      316.08      245.52     45.06 o 
  -1   9  15      445.49      424.92     47.58 o 
   0   9  15      159.67      172.11     42.23 o 
   1   9  15      372.43      310.14     55.47 o 
   2   9  15      289.96      256.63     56.03 o 
   3   9  15     1302.98     1448.56    100.29 o 
   4   9  15      467.84      527.76     65.42 o 
   5   9  15      509.66      601.50     94.70 o 
   6   9  15      213.54       73.91     71.42 o 
   7   9  15      670.44      662.85    105.93 o 
   8   9  15      352.48      374.14    169.64 o 
   9   9  15      888.37      918.50    247.33 o 
  10   9  15       57.15       -2.78     85.09 o 
  11   9  15      195.57      257.25    168.15 o 
  12   9  15      195.04      185.80    164.89 o 
 -11  10  15      133.55       12.68     87.88 o 
 -10  10  15      249.77       71.26     92.85 o 
  -9  10  15      439.74      439.03    102.60 o 
  -8  10  15       73.80      -36.86     69.94 o 
  -7  10  15      501.19      489.46     93.84 o 
  -6  10  15      290.59      227.09     76.88 o 
  -5  10  15     1057.71     1102.92     85.99 o 
  -4  10  15      212.29      191.95     48.54 o 
  -3  10  15      551.04      511.11     56.11 o 
  -2  10  15     1983.93     1820.18     76.58 o 
  -1  10  15      628.53      585.55     65.69 o 
   0  10  15       11.43      -46.22     45.13 o 
   1  10  15      636.84      686.27     78.14 o 
   2  10  15     1761.96     1570.99    111.69 o 
   3  10  15      607.89      443.54     80.05 o 
   4  10  15      260.72      289.20     78.20 o 
   5  10  15      915.28      999.13    109.01 o 
   6  10  15      213.36      193.49     83.21 o 
   7  10  15      449.18      341.89    218.40 o 
   8  10  15       91.94      153.87     93.67 o 
   9  10  15      379.55      510.71    150.90 o 
  10  10  15      304.98      153.02    100.45 o 
  11  10  15      141.39       56.78    101.12 o 
 -10  11  15       86.87       -3.28     84.76 o 
  -9  11  15      100.11       87.44     86.97 o 
  -8  11  15      297.97      317.82    103.02 o 
  -7  11  15      166.24      118.30     80.54 o 
  -6  11  15      797.88      699.44    117.49 o 
  -5  11  15      157.30      159.93     58.72 o 
  -4  11  15     2085.55     2083.26     89.53 o 
  -3  11  15      443.88      580.99     72.80 o 
  -2  11  15      262.70      359.67     62.73 o 
  -1  11  15      849.44      951.00    124.46 o 
   0  11  15     1564.95     1507.24    105.18 o 
   1  11  15      992.58      916.77     97.23 o 
   2  11  15      245.46      219.12     70.66 o 
   3  11  15      563.67      513.35     90.21 o 
   4  11  15     2199.50     2187.35    136.77 o 
   5  11  15      158.21      194.93     84.71 o 
   6  11  15      772.56      684.48    138.54 o 
   7  11  15      203.74      139.91     99.29 o 
   8  11  15      341.74      353.08    103.75 o 
   9  11  15       92.00       16.18     87.96 o 
  10  11  15      111.76      126.68    144.11 o 
  -9  12  15      418.67      289.81    140.98 o 
  -8  12  15       61.28       34.18     79.75 o 
  -7  12  15      178.95      153.28     87.78 o 
  -6  12  15      555.17      835.51    107.55 o 
  -5  12  15       36.10      -85.24     71.67 o 
  -4  12  15      185.36      145.33     62.36 o 
  -3  12  15     1484.23     1459.54     92.75 o 
  -2  12  15        7.35       13.07     64.73 o 
  -1  12  15      733.10      578.67    118.71 o 
   0  12  15      388.41      447.40     85.71 o 
   1  12  15      725.24      580.89     89.49 o 
   2  12  15        2.44       53.99     65.25 o 
   3  12  15     1447.88     1496.98    120.94 o 
   4  12  15      153.85      159.89     81.80 o 
   5  12  15       27.70       -9.01     71.74 o 
   6  12  15      558.43      599.79    127.27 o 
   7  12  15      183.90      185.20     94.19 o 
   8  12  15       51.44       70.84     98.74 o 
   9  12  15      433.11      431.61    115.12 o 
  -8  13  15      365.40      509.88    172.22 o 
  -7  13  15      155.82      100.78    127.40 o 
  -6  13  15      158.49       56.50    134.74 o 
  -5  13  15      695.23      842.02    114.11 o 
  -4  13  15      526.00      624.78    133.65 o 
  -3  13  15      171.72       46.50     70.20 o 
  -2  13  15       47.50      -34.45     69.27 o 
  -1  13  15      176.38      230.29     78.58 o 
   0  13  15      517.87      548.45     94.36 o 
   1  13  15      199.37      194.17     80.33 o 
   2  13  15       34.11        4.73     69.69 o 
   3  13  15      182.12      165.17     83.21 o 
   4  13  15      494.53      584.50    168.01 o 
   5  13  15      613.75      612.30    103.82 o 
   6  13  15      150.21      214.92     95.54 o 
   7  13  15      156.86       11.21     89.09 o 
   8  13  15      394.78      435.34    111.37 o 
  -4  14  15       46.04       30.70    106.76 o 
  -3  14  15        1.78     -110.57     73.71 o 
  -2  14  15      465.84      453.45    147.64 o 
  -1  14  15      106.76       91.74     82.09 o 
   0  14  15      247.58      189.00     77.57 o 
   1  14  15      117.97      133.49     71.35 o 
   2  14  15      474.05      391.79     94.25 o 
   3  14  15        3.51     -111.35     74.23 o 
   4  14  15       61.38      -68.09     72.75 o 
   5  14  15      299.16      193.40    117.35 o 
   6  14  15       10.45      -57.22     82.84 o 
  -3  15  15      416.66      346.53     99.63 o 
  -2  15  15       96.23       11.69     75.82 o 
  -1  15  15      189.20       68.93     78.02 o 
   0  15  15        7.13      -49.09     75.81 o 
   1  15  15      183.53      207.66     89.05 o 
   2  15  15      103.47        5.60     74.28 o 
   3  15  15      444.07      495.71    172.09 o 
   0   0  16    20010.90    17980.65    704.64 o 
   1   0  16     9262.53     8014.51    247.30 o 
   2   0  16       48.39       10.01     40.07 o 
   3   0  16     1643.21     1540.98     91.02 o 
   4   0  16       13.98       21.56     43.86 o 
   5   0  16     1103.85     1067.00     90.72 o 
   6   0  16      230.64      238.11     63.29 o 
   7   0  16       81.88       82.20     60.02 o 
   8   0  16      468.52      425.19     78.83 o 
   9   0  16       40.65       84.02     68.86 o 
  10   0  16     1603.36     1691.76    129.57 o 
  11   0  16      244.95      241.91     88.25 o 
  12   0  16      167.16        9.05    139.49 o 
  13   0  16        3.39       16.57     85.22 o 
  14   0  16       64.47       61.14     89.15 o 
 -14   1  16      301.70      290.45    103.21 o 
 -13   1  16      464.18      215.52    205.77 o 
 -12   1  16      149.34       78.63     86.24 o 
 -11   1  16      168.60      168.63    104.18 o 
 -10   1  16      179.16      198.08     78.94 o 
  -9   1  16      308.91      522.64    126.45 o 
  -8   1  16      896.09      770.97     98.06 o 
  -7   1  16      621.27      568.77     83.25 o 
  -6   1  16     2545.02     2502.88    204.96 o 
  -5   1  16     2473.79     2850.42    135.24 o 
  -4   1  16     1838.66     1796.28    103.12 o 
  -3   1  16      495.67      405.45     88.26 o 
  -2   1  16     2769.20     2451.27    110.25 o 
  -1   1  16     3897.51     3973.85    146.80 o 
   0   1  16     1981.50     1973.52     92.46 o 
   1   1  16     4165.18     4402.12    154.71 o 
   2   1  16     2672.03     2487.13    203.05 o 
   3   1  16      475.08      579.60     71.58 o 
   4   1  16     1963.06     2086.01    107.27 o 
   5   1  16     2568.32     2668.68    129.56 o 
   6   1  16     2467.86     2406.13    124.29 o 
   7   1  16      648.66      701.21     86.99 o 
   8   1  16      965.71      997.20    121.29 o 
   9   1  16      351.06      382.50     81.01 o 
  10   1  16      149.25       74.49     71.40 o 
  11   1  16      123.99      131.17     80.86 o 
  12   1  16      100.37      -31.69     85.98 o 
  13   1  16      439.01      237.55    223.02 o 
  14   1  16      270.24      286.11    102.91 o 
 -14   2  16       31.95     -123.25     97.79 o 
 -13   2  16      397.81      365.81    103.78 o 
 -12   2  16       28.91       -6.70     76.34 o 
 -11   2  16      406.07      334.92     93.53 o 
 -10   2  16      635.34      698.42    107.40 o 
  -9   2  16      253.93      257.13     79.57 o 
  -8   2  16      542.82      575.75     87.04 o 
  -7   2  16     1512.04     1490.10    114.54 o 
  -6   2  16     4246.11     3717.67    166.03 o 
  -5   2  16      188.09       72.25     55.32 o 
  -4   2  16     1312.91     1075.10     82.63 o 
  -3   2  16      909.38      829.09     45.40 o 
  -2   2  16     1297.57      997.97     60.30 o 
  -1   2  16     3465.35     3313.18    103.29 o 
   0   2  16     1596.28     2205.27    205.36 o 
   1   2  16     3451.19     3303.68    126.62 o 
   2   2  16     1344.98     1030.67     97.93 o 
   3   2  16      944.08      940.05     74.77 o 
   4   2  16     1426.45     1329.70    160.41 o 
   5   2  16      111.39       63.26     47.29 o 
   6   2  16     4119.84     4011.19    174.94 o 
   7   2  16     1676.39     1687.07    106.96 o 
   8   2  16      567.77      707.08    107.16 o 
   9   2  16      246.97      237.00     74.81 o 
  10   2  16      662.27      641.45    169.78 o 
  11   2  16      518.27      416.34     94.23 o 
  12   2  16       18.67        6.88     77.09 o 
  13   2  16      412.75      266.67    101.21 o 
  14   2  16       50.82      -16.84    126.04 o 
 -14   3  16      148.93      138.00     93.44 o 
 -13   3  16      152.66      138.39     90.33 o 
 -12   3  16      328.96      447.18    106.85 o 
 -11   3  16      420.45      414.37     94.14 o 
 -10   3  16      135.71      139.10     76.16 o 
  -9   3  16      881.52      869.96    104.77 o 
  -8   3  16       11.24        6.73     61.30 o 
  -7   3  16     4389.73     4229.12    184.33 o 
  -6   3  16     2854.59     2445.10    131.48 o 
  -5   3  16     1364.61     1267.58     95.20 o 
  -4   3  16     2612.64     2399.06    121.26 o 
  -3   3  16     1482.53     1323.52     48.64 o 
  -2   3  16      394.94      305.76     32.66 o 
  -1   3  16      218.18      304.19    113.00 o 
   0   3  16     3375.19     3755.57     96.01 o 
   1   3  16      301.40      316.74     78.23 o 
   2   3  16      427.43      374.23     45.66 o 
   3   3  16     1555.26     1358.90     80.27 o 
   4   3  16     2565.06     2681.25    121.07 o 
   5   3  16     1216.09     1329.00     99.96 o 
   6   3  16     3062.59     3007.75    168.96 o 
   7   3  16     4409.65     4810.96    191.37 o 
   8   3  16       13.16        2.10     57.82 o 
   9   3  16      997.38     1237.81    139.22 o 
  10   3  16      111.07       44.37     69.31 o 
  11   3  16      483.89      440.40     94.20 o 
  12   3  16      343.88      312.39    151.31 o 
  13   3  16      151.80      130.93    144.51 o 
  14   3  16      155.26      186.89    139.62 o 
 -14   4  16      341.38      286.00    103.41 o 
 -13   4  16      201.47      221.30     96.57 o 
 -12   4  16      690.30      739.25    120.96 o 
 -11   4  16       98.48        8.22     77.11 o 
 -10   4  16     1273.73     1219.39    124.31 o 
  -9   4  16      494.48      409.55    124.14 o 
  -8   4  16      800.64      862.42    105.90 o 
  -7   4  16      331.50      198.91    132.29 o 
  -6   4  16      574.88      491.34     83.17 o 
  -5   4  16      254.17      191.61     65.47 o 
  -4   4  16     1459.42     1377.04     95.33 o 
  -3   4  16      569.73      535.62     39.24 o 
  -2   4  16     3007.84     2945.54     81.20 o 
  -1   4  16     1774.78     1717.13     60.90 o 
   0   4  16     8336.59     7511.93    162.86 o 
   1   4  16     1752.33     1720.39     62.52 o 
   2   4  16     2921.56     2934.75     85.54 o 
   3   4  16      624.41      738.92     51.55 o 
   4   4  16     1772.62     1647.36     78.13 o 
   5   4  16      310.46      322.01     60.71 o 
   6   4  16      423.69      503.14    113.00 o 
   7   4  16      409.57      325.31     72.71 o 
   8   4  16      887.34      923.36    121.42 o 
   9   4  16      507.87      412.65    183.63 o 
  10   4  16     1393.56     1410.65    155.11 o 
  11   4  16      131.33      131.48    123.60 o 
  12   4  16      718.03      750.28    155.65 o 
  13   4  16      228.21      239.86    144.79 o 
 -14   5  16       57.50      156.30     94.68 o 
 -13   5  16      741.95      765.57    121.37 o 
 -12   5  16      903.20      806.39    122.34 o 
 -11   5  16      370.32      266.29     90.75 o 
 -10   5  16      237.23      228.05     85.08 o 
  -9   5  16     1189.94      995.73    114.20 o 
  -8   5  16     3406.80     3071.50    344.99 o 
  -7   5  16     2400.37     2261.81    139.71 o 
  -6   5  16     1169.27     1369.27    106.67 o 
  -5   5  16     1137.75     1014.41     96.80 o 
  -4   5  16      429.40      526.90     88.28 o 
  -3   5  16     1015.48      952.91     50.18 o 
  -2   5  16      985.93     1174.29     54.88 o 
  -1   5  16      561.99      660.16     44.91 o 
   0   5  16     2333.45     2148.78     70.74 o 
   1   5  16      469.96      506.48     41.92 o 
   2   5  16      849.02     1027.02     53.51 o 
   3   5  16     1127.83     1229.51     59.20 o 
   4   5  16      358.88      387.69     45.08 o 
   5   5  16     1219.81     1098.35     61.44 o 
   6   5  16     1103.24     1321.69     72.14 o 
   7   5  16     2553.10     2625.05    111.31 o 
   8   5  16     3497.79     4665.75    267.03 o 
   9   5  16     1133.27     1566.84    168.42 o 
  10   5  16      219.45      248.55    120.88 o 
  11   5  16      383.19      227.09    131.75 o 
  14   5  16       72.92       31.78    182.82 o 
 -13   6  16     1010.84      961.68    142.88 o 
 -12   6  16      290.74      278.31     98.13 o 
 -11   6  16      296.25      307.73     93.98 o 
 -10   6  16       97.25       -0.56    108.66 o 
  -9   6  16      858.32      794.89    107.99 o 
  -8   6  16     1774.66     1666.86    137.56 o 
  -7   6  16      393.84      507.88     93.88 o 
  -6   6  16     1353.03     1395.97    107.70 o 
  -5   6  16      648.48      543.58     81.17 o 
  -4   6  16      776.66      755.62     81.08 o 
  -3   6  16     2677.90     2565.92     81.66 o 
  -2   6  16     1295.32     1293.28     57.39 o 
  -1   6  16     2995.07     2731.73     83.25 o 
   0   6  16      242.64      260.13     37.41 o 
   1   6  16     2868.05     2580.25     81.01 o 
   2   6  16     1240.93     1329.36     60.66 o 
   3   6  16     2557.94     2578.28     84.52 o 
   4   6  16      728.75      710.63     53.23 o 
   5   6  16      627.25      582.38     52.95 o 
   6   6  16     1318.74     1518.66     90.25 o 
   7   6  16      330.57      449.45     66.26 o 
   8   6  16     1692.41     1918.43    133.03 o 
   9   6  16      771.45      884.98    278.16 o 
  10   6  16      117.06      132.56    131.75 o 
  11   6  16      305.26      190.15    157.28 o 
  12   6  16      279.23      574.26    193.68 o 
  13   6  16     1046.87     1604.60    278.71 o 
 -13   7  16       39.19      227.70    102.20 o 
 -12   7  16       42.55        5.67     85.73 o 
 -11   7  16      117.22      158.30     89.93 o 
 -10   7  16      182.98       73.32    138.81 o 
  -9   7  16      294.52      272.02     88.48 o 
  -8   7  16      340.17      296.82    136.64 o 
  -7   7  16     5374.05     4889.80    208.65 o 
  -6   7  16     1691.13     1559.82    116.45 o 
  -5   7  16      864.46      871.57     95.57 o 
  -4   7  16      799.30      739.53     75.72 o 
  -3   7  16     3807.27     3870.66    106.88 o 
  -2   7  16     2389.24     2594.87     83.64 o 
  -1   7  16       15.09       11.62     30.56 o 
   0   7  16      663.76      640.22     48.55 o 
   1   7  16        7.51       -1.33     33.32 o 
   2   7  16     2672.65     2814.54     86.66 o 
   3   7  16     3714.90     3798.85    108.22 o 
   4   7  16      913.34      911.81     73.29 o 
   5   7  16      943.12      907.53     76.30 o 
   6   7  16     1660.66     1620.10     90.15 o 
   7   7  16     5293.88     5267.09    246.27 o 
   8   7  16      337.54      442.12     82.92 o 
   9   7  16      299.85      320.27    148.59 o 
  10   7  16      204.35      301.25    155.65 o 
  11   7  16      112.61      171.68    159.73 o 
  12   7  16       50.72      243.12    168.69 o 
  13   7  16       42.59      307.77    190.97 o 
 -12   8  16     1460.47     1615.57    154.95 o 
 -11   8  16      208.22      183.57     91.72 o 
 -10   8  16      560.81      386.91    177.52 o 
  -9   8  16      423.03      578.87    147.64 o 
  -8   8  16      654.71      755.48    111.58 o 
  -7   8  16      103.79      152.18    121.15 o 
  -6   8  16      409.80      407.09     86.60 o 
  -5   8  16     2098.74     1976.13    124.92 o 
  -4   8  16      564.41      553.85     81.39 o 
  -3   8  16      298.04      301.80     45.16 o 
  -2   8  16     2858.36     2830.98     89.80 o 
  -1   8  16      321.44      334.59     44.07 o 
   0   8  16       40.18       12.68     33.53 o 
   1   8  16      245.60      280.18     41.37 o 
   2   8  16     2640.87     2591.77    104.28 o 
   3   8  16      509.43      493.12     60.47 o 
   4   8  16      497.32      445.13     61.06 o 
   5   8  16     2091.25     2154.47    103.77 o 
   6   8  16      447.98      394.29     67.44 o 
   7   8  16       66.67       17.25     74.81 o 
   8   8  16      579.86      569.25    106.91 o 
   9   8  16      431.06      493.30    106.30 o 
  10   8  16      539.44      650.59    181.73 o 
  11   8  16      204.17      138.27    163.53 o 
  12   8  16     1451.16     1702.12    267.03 o 
 -12   9  16       91.84       84.73     95.15 o 
 -11   9  16      354.01      261.03     97.42 o 
 -10   9  16      230.05       67.62     87.55 o 
  -9   9  16     1226.18     1285.75    320.95 o 
  -8   9  16      659.29      782.27    130.80 o 
  -7   9  16     1221.23     1260.79    122.47 o 
  -6   9  16       24.52       -5.00     72.98 o 
  -5   9  16      264.48      196.27     89.51 o 
  -4   9  16      460.54      453.43     65.60 o 
  -3   9  16     1845.21     1878.19     78.21 o 
  -2   9  16       43.80       43.71     39.51 o 
  -1   9  16      353.50      466.08     49.23 o 
   0   9  16      317.23      277.48     44.41 o 
   1   9  16      422.15      515.78     64.65 o 
   2   9  16       18.07      -15.91     46.34 o 
   3   9  16     1654.49     1584.61     88.11 o 
   4   9  16      486.79      549.13     67.81 o 
   5   9  16      297.43      233.28    104.04 o 
   6   9  16       12.59       58.66     74.81 o 
   7   9  16     1134.45     1013.15    151.31 o 
   8   9  16      732.76      764.17    124.68 o 
   9   9  16     1253.82     1441.17    147.49 o 
  10   9  16      254.88      254.57    105.92 o 
  11   9  16      344.45      272.46    152.94 o 
  12   9  16      117.75       67.37    165.16 o 
 -11  10  16        7.93      -78.87     81.79 o 
 -10  10  16      227.51      135.50    103.50 o 
  -9  10  16      352.27      244.73     95.27 o 
  -8  10  16      745.88      803.75    119.32 o 
  -7  10  16      366.06      319.46     87.90 o 
  -6  10  16      690.30      666.89    102.70 o 
  -5  10  16       34.88      -12.56     68.21 o 
  -4  10  16     1153.75     1187.25     84.84 o 
  -3  10  16     1386.95     1396.75     76.30 o 
  -2  10  16      104.07       57.95     43.10 o 
  -1  10  16      539.05      628.70     67.23 o 
   0  10  16      330.25      385.22    108.98 o 
   1  10  16      482.42      449.05     66.17 o 
   2  10  16       74.88      -11.71     58.34 o 
   3  10  16     1289.27     1322.78    123.60 o 
   4  10  16     1239.25     1453.12    124.39 o 
   5  10  16       38.83      -37.29     70.05 o 
   6  10  16      646.45      649.69    108.09 o 
   7  10  16      363.63      521.92    190.69 o 
   8  10  16      943.70      981.59    243.12 o 
   9  10  16      281.60      330.46     99.97 o 
  10  10  16      231.41       59.76     88.22 o 
  11  10  16       10.89      -52.92     89.76 o 
 -10  11  16       10.16     -118.96     85.30 o 
  -9  11  16      291.71      232.14     96.15 o 
  -8  11  16      910.39      806.97    113.35 o 
  -7  11  16     1129.86     1183.64    128.60 o 
  -6  11  16      294.49      349.78     87.11 o 
  -5  11  16      782.53      741.52    147.77 o 
  -4  11  16      957.85      924.83     84.60 o 
  -3  11  16      588.51      719.34     73.21 o 
  -2  11  16      426.82      429.45     67.22 o 
  -1  11  16      242.70      163.22     65.23 o 
   0  11  16       36.42       53.37     50.05 o 
   1  11  16      245.45      214.98     69.62 o 
   2  11  16      512.80      512.79     87.03 o 
   3  11  16      506.84      640.79     94.07 o 
   4  11  16      902.68      999.40    110.75 o 
   5  11  16      735.16      791.72    110.19 o 
   6  11  16      256.77      319.37    110.02 o 
   7  11  16     1084.78     1206.09    146.96 o 
   8  11  16      870.44      633.03    118.67 o 
   9  11  16      301.00      258.89    106.77 o 
  10  11  16       11.00       45.60     92.41 o 
  -9  12  16       57.79       48.89     85.16 o 
  -8  12  16        9.26      -13.82     83.38 o 
  -7  12  16      235.11      201.92     91.27 o 
  -6  12  16      252.19      173.04    138.00 o 
  -5  12  16      416.05      434.63    139.62 o 
  -4  12  16      137.37       12.42     73.65 o 
  -3  12  16     1176.98     1106.83     91.19 o 
  -2  12  16     1156.07     1359.55    112.89 o 
  -1  12  16      373.83      578.68     88.46 o 
   0  12  16     1857.25     1652.68    118.66 o 
   1  12  16      371.79      484.17    108.52 o 
   2  12  16     1093.61     1130.87    112.81 o 
   3  12  16     1290.66     1326.04    135.01 o 
   4  12  16      123.22       60.62     76.38 o 
   5  12  16      412.22      345.97     94.67 o 
   6  12  16      243.74      164.40     87.47 o 
   7  12  16      281.27      193.58     95.59 o 
   8  12  16        7.25      -71.29     89.31 o 
   9  12  16       66.15       44.05     97.22 o 
  -7  13  16       16.77      -14.13    132.83 o 
  -6  13  16      845.15      745.12    169.51 o 
  -5  13  16      175.01      398.50    149.13 o 
  -4  13  16      484.24      697.31    148.05 o 
  -3  13  16      329.61      334.16     87.40 o 
  -2  13  16      565.00      468.22     89.22 o 
  -1  13  16      549.02      733.93    100.47 o 
   0  13  16      317.23      395.16     87.14 o 
   1  13  16      544.21      551.01     90.84 o 
   2  13  16      569.95      603.26     99.61 o 
   3  13  16      344.67      371.20     97.52 o 
   4  13  16      472.32      588.38    104.54 o 
   5  13  16      184.14      275.61     95.20 o 
   6  13  16      830.60      761.96    180.91 o 
   7  13  16       26.84       -7.10     84.84 o 
  -4  14  16      413.98      268.93    120.88 o 
  -3  14  16      411.76      429.20    129.85 o 
  -2  14  16      114.69       14.55     76.76 o 
  -1  14  16      659.19      622.48     98.98 o 
   0  14  16      743.62      910.27    112.25 o 
   1  14  16      658.91      566.45     98.23 o 
   2  14  16      122.59       13.65     71.95 o 
   3  14  16      405.93      290.97     92.84 o 
   4  14  16      441.35      463.88    102.27 o 
   5  14  16       99.19       38.97     84.16 o 
  -2  15  16       62.11      -15.63     81.90 o 
  -1  15  16      255.45      180.66     91.82 o 
   0  15  16      375.75      348.46     93.69 o 
   1  15  16      242.01      196.30     84.31 o 
   2  15  16       59.72       15.02     80.91 o 
   1   0  17      834.87      968.56     99.69 o 
   2   0  17     2528.13     2257.51    197.62 o 
   3   0  17       67.40      -52.61     39.73 o 
   4   0  17      310.15      401.84     68.07 o 
   5   0  17       87.56       40.68     54.13 o 
   6   0  17     5830.08     5878.43    287.40 o 
   7   0  17      562.85      820.51     94.89 o 
   8   0  17      868.63      917.58    218.67 o 
   9   0  17       47.01      -12.92    110.29 o 
  10   0  17     2762.58     2878.02    218.94 o 
  11   0  17       86.63       -1.35     74.02 o 
  12   0  17        8.90     -112.97     75.31 o 
  13   0  17      358.08      228.60     99.82 o 
  14   0  17        4.12       -8.64     83.31 o 
 -14   1  17       14.78      -55.52     92.08 o 
 -13   1  17      204.15      180.21    100.92 o 
 -12   1  17      444.25      697.19    210.12 o 
 -11   1  17      837.26      808.56    113.81 o 
 -10   1  17       59.45       20.69     72.94 o 
  -9   1  17      380.45      531.38    249.64 o 
  -8   1  17     1027.95     1099.90    110.85 o 
  -7   1  17     3390.12     3470.35    163.77 o 
  -6   1  17       53.06       55.78     70.76 o 
  -5   1  17     2785.92     2670.82    132.70 o 
  -4   1  17     4817.87     4439.02    181.32 o 
  -3   1  17      331.47      209.98     56.31 o 
  -2   1  17     1427.82     1342.37     56.10 o 
  -1   1  17     7223.82     6586.76    255.35 o 
   0   1  17    14677.16    13743.67    394.24 o 
   1   1  17     7395.41     6936.52    221.97 o 
   2   1  17     1467.00     1594.21     87.68 o 
   3   1  17      300.21      288.68     58.95 o 
   4   1  17     4687.71     4786.68    386.82 o 
   5   1  17     2752.98     3045.01    166.25 o 
   6   1  17       50.86      124.55     65.52 o 
   7   1  17     3419.16     3655.39    427.97 o 
   8   1  17     1001.07      976.86    214.33 o 
   9   1  17      389.22      468.22     87.27 o 
  10   1  17       94.76       21.93     82.17 o 
  11   1  17      935.84      967.23    410.59 o 
  12   1  17      378.84      407.40    112.73 o 
  13   1  17      193.73       76.05     92.47 o 
  14   1  17       18.71     -120.59     90.81 o 
 -14   2  17      142.74       13.91     92.60 o 
 -13   2  17      254.33      183.16    102.28 o 
 -12   2  17      454.96      233.94    182.41 o 
 -11   2  17      675.96      744.36    115.37 o 
 -10   2  17      236.88       98.63     75.68 o 
  -9   2  17      464.80      604.91     97.02 o 
  -8   2  17     1924.73     1810.94    129.84 o 
  -7   2  17     1029.27      928.53    101.62 o 
  -6   2  17     1149.11     1035.43    101.43 o 
  -5   2  17     4751.66     4788.27    190.88 o 
  -4   2  17      699.90      683.84     77.97 o 
  -3   2  17     2211.39     1943.27    105.98 o 
  -2   2  17      791.92      789.00     47.44 o 
  -1   2  17     4866.58     4458.71    124.27 o 
   0   2  17     1206.92     1304.45     80.66 o 
   1   2  17     5023.55     4801.66    167.65 o 
   2   2  17      889.17      832.14     71.35 o 
   3   2  17     2187.13     1806.92    121.15 o 
   4   2  17      799.69      900.30     83.44 o 
   5   2  17     4676.97     4905.23    244.34 o 
   6   2  17     1212.58     1569.83    107.56 o 
   7   2  17     1143.00     1438.15    116.69 o 
   8   2  17     1929.05     1790.34    251.27 o 
   9   2  17      478.49      512.12     87.73 o 
  10   2  17      209.26      224.89     79.28 o 
  11   2  17      770.77     1076.40    124.57 o 
  12   2  17      471.80      371.44    101.06 o 
  13   2  17      233.40       93.45     90.72 o 
  14   2  17      146.03       19.02    135.01 o 
 -14   3  17       55.39       69.25     94.06 o 
 -13   3  17     1132.70      936.79    254.94 o 
 -12   3  17      292.31      337.09    102.76 o 
 -11   3  17       13.58     -106.30     70.87 o 
 -10   3  17       32.93       -7.26     69.61 o 
  -9   3  17      259.85      110.76     82.99 o 
  -8   3  17      349.71      222.26     77.84 o 
  -7   3  17      781.45      562.74     89.41 o 
  -6   3  17      136.62      114.09     68.73 o 
  -5   3  17      535.61      510.46     77.96 o 
  -4   3  17     2389.82     2277.01    119.04 o 
  -3   3  17     3350.37     2930.32    133.88 o 
  -2   3  17      776.07      727.60     55.95 o 
  -1   3  17     1768.06     1644.19     58.10 o 
   0   3  17    14914.29    14097.20    276.89 o 
   1   3  17     1607.82     1508.19     75.55 o 
   2   3  17      679.50      665.39     66.17 o 
   3   3  17     3128.95     2865.82    122.73 o 
   4   3  17     2690.43     2365.87    202.92 o 
   5   3  17      475.81      532.75     72.59 o 
   6   3  17      197.17      215.96     60.97 o 
   7   3  17      744.90      713.10    158.37 o 
   8   3  17      358.80      347.64     82.04 o 
   9   3  17      261.65      276.30     78.75 o 
  10   3  17       26.50      -36.21     65.38 o 
  11   3  17       31.18       31.64     79.39 o 
  12   3  17      314.81      304.51    150.22 o 
  13   3  17     1072.44     1133.03    196.40 o 
  14   3  17       59.45      -99.42    137.72 o 
 -14   4  17        3.73      -42.51     90.01 o 
 -13   4  17      414.95      220.42    104.99 o 
 -12   4  17      177.47      169.88     89.11 o 
 -11   4  17       69.71      -26.53     73.81 o 
 -10   4  17      842.82     1015.91    118.10 o 
  -9   4  17       27.95       39.53     89.37 o 
  -8   4  17      652.66      642.67     95.60 o 
  -7   4  17     2594.52     2545.64    142.91 o 
  -6   4  17     5138.05     5249.58    295.96 o 
  -5   4  17      902.07      963.60     94.76 o 
  -4   4  17      704.06      823.96     85.43 o 
  -3   4  17     1402.35     1314.33     67.44 o 
  -2   4  17     1539.88     1492.45     57.96 o 
  -1   4  17     5402.91     5549.62    129.90 o 
   0   4  17        0.58       70.17     29.00 o 
   1   4  17     5171.80     5382.92    148.68 o 
   2   4  17     1341.68     1320.56     57.98 o 
   3   4  17     1265.82     1225.61     64.54 o 
   4   4  17      739.39      830.44     90.91 o 
   5   4  17      798.12      907.22     83.76 o 
   6   4  17     5153.94     5545.15    205.79 o 
   7   4  17     2464.79     2629.07    262.54 o 
   8   4  17      745.27      821.08    133.92 o 
   9   4  17       38.06       62.78     70.01 o 
  10   4  17      912.12     1243.31    169.78 o 
  11   4  17       80.69       -2.17    106.21 o 
  12   4  17      156.87      237.15    138.81 o 
  13   4  17      406.36      675.31    173.58 o 
 -13   5  17       17.14       89.67     86.87 o 
 -12   5  17      182.71      289.17    101.56 o 
 -11   5  17      290.05      292.46     92.38 o 
 -10   5  17       55.92       -6.21     74.44 o 
  -9   5  17      561.52      406.59     88.96 o 
  -8   5  17     1549.13     1641.79    129.26 o 
  -7   5  17     2889.52     2880.98    154.52 o 
  -6   5  17     4107.49     3912.71    178.69 o 
  -5   5  17     1841.65     1663.49    110.30 o 
  -4   5  17     2113.62     2068.74    117.92 o 
  -3   5  17       22.53      -39.85     34.88 o 
  -2   5  17     6493.69     6386.71    196.05 o 
  -1   5  17      597.93      571.15     48.46 o 
   0   5  17       11.56       19.46     29.17 o 
   1   5  17      505.64      532.50     43.53 o 
   2   5  17     6808.02     6722.52    155.05 o 
   3   5  17       21.52       -4.72     32.83 o 
   4   5  17     2106.40     2024.46     86.86 o 
   5   5  17     1775.99     1690.33     74.79 o 
   6   5  17     3949.30     4101.58    141.05 o 
   7   5  17     2901.07     3297.44    134.34 o 
   8   5  17     1409.56     1882.22    175.21 o 
   9   5  17      654.16      790.48    148.05 o 
  10   5  17       89.70      119.25    109.20 o 
  11   5  17      284.69      359.38    128.49 o 
 -13   6  17       30.48      -30.67     85.01 o 
 -12   6  17      794.54      886.89    131.34 o 
 -11   6  17      243.82      127.92    162.17 o 
 -10   6  17      373.97      276.81     90.85 o 
  -9   6  17     1195.38     1239.96    131.09 o 
  -8   6  17      696.74      675.08    106.08 o 
  -7   6  17     2991.25     2718.25    151.92 o 
  -6   6  17      838.60      969.05    155.52 o 
  -5   6  17      334.36      406.36     79.48 o 
  -4   6  17     2299.19     2243.18    124.40 o 
  -3   6  17     2153.50     2235.45     79.00 o 
  -2   6  17      302.70      377.39     53.83 o 
  -1   6  17      392.20      516.18     45.40 o 
   0   6  17      443.68      583.45     47.16 o 
   1   6  17      404.05      502.59     44.94 o 
   2   6  17      259.01      314.83     40.22 o 
   3   6  17     2063.79     2226.57     80.98 o 
   4   6  17     2319.95     2148.12     82.41 o 
   5   6  17      221.79      224.39     47.09 o 
   6   6  17      938.22     1104.64     85.27 o 
   7   6  17     2797.84     3226.02    174.80 o 
   8   6  17      721.38      848.17    132.83 o 
   9   6  17     1105.58     1266.64    122.74 o 
  10   6  17      444.59      481.59    103.73 o 
  11   6  17      264.48      175.75    165.16 o 
  12   6  17      771.69     1002.64    230.63 o 
  13   6  17       42.16      139.62    189.34 o 
 -12   7  17      520.91      453.50    142.34 o 
 -11   7  17       59.72      -84.74     79.47 o 
 -10   7  17      389.56      228.12    163.53 o 
  -9   7  17     1693.00     1477.13    131.94 o 
  -8   7  17        2.23       10.48     68.77 o 
  -7   7  17      298.58      410.76    110.56 o 
  -6   7  17     2173.27     2223.99    133.29 o 
  -5   7  17       42.83       47.40     62.48 o 
  -4   7  17      510.16      412.15     78.22 o 
  -3   7  17     2753.04     2553.27    112.89 o 
  -2   7  17      532.90      656.16     51.43 o 
  -1   7  17      963.53      995.93     58.04 o 
   0   7  17      710.32      608.19     55.00 o 
   1   7  17      997.24      981.49     57.80 o 
   2   7  17      575.20      787.38     54.13 o 
   3   7  17     2717.13     2646.51     99.35 o 
   4   7  17      532.85      439.19     61.06 o 
   5   7  17       72.04       34.46     49.20 o 
   6   7  17     2210.76     2224.78    105.93 o 
   7   7  17      283.57      371.89     69.40 o 
   8   7  17        3.35       50.20     59.37 o 
   9   7  17     1744.84     2216.89    248.28 o 
  10   7  17      361.72       16.57    138.81 o 
  11   7  17       51.03       52.97    144.79 o 
  12   7  17      549.04      611.74    221.39 o 
 -12   8  17      442.92      372.96    111.78 o 
 -11   8  17      135.38      -21.09     82.39 o 
 -10   8  17       29.78      -88.34     76.16 o 
  -9   8  17      252.24      213.65     93.42 o 
  -8   8  17     2893.97     2703.60    160.35 o 
  -7   8  17      191.96      299.49    105.26 o 
  -6   8  17      313.57      375.75     81.15 o 
  -5   8  17      733.88      902.72    101.19 o 
  -4   8  17     1016.05     1027.82    102.15 o 
  -3   8  17      416.62      577.61     65.23 o 
  -2   8  17      129.66      245.65     43.67 o 
  -1   8  17     1264.15     1337.29     64.81 o 
   0   8  17      925.88     1019.75     60.30 o 
   1   8  17     1208.86     1280.35     65.18 o 
   2   8  17      143.91      295.67     55.62 o 
   3   8  17      443.83      638.79     67.65 o 
   4   8  17     1015.19      971.66     78.47 o 
   5   8  17      750.80      770.47     93.63 o 
   6   8  17      317.02      196.96     62.39 o 
   7   8  17      124.42      175.89     84.61 o 
   8   8  17     3050.81     3195.26    443.59 o 
   9   8  17      291.45      333.37     98.28 o 
  10   8  17       24.22       72.53    135.82 o 
  11   8  17      121.17       36.67    153.48 o 
  12   8  17      499.14      630.49    210.80 o 
 -11   9  17       28.84      -21.53    139.76 o 
 -10   9  17      143.97      130.24    102.68 o 
  -9   9  17      550.07      454.93    104.81 o 
  -8   9  17      267.80      255.76     92.43 o 
  -7   9  17     1017.81     1147.22    121.79 o 
  -6   9  17     1747.15     1536.57    122.37 o 
  -5   9  17      993.07      915.91    127.94 o 
  -4   9  17      586.57      559.19     94.16 o 
  -3   9  17     2647.72     2701.97    155.57 o 
  -2   9  17     2574.53     2545.08    104.31 o 
  -1   9  17      436.54      433.58     50.78 o 
   0   9  17      443.87      423.14     61.52 o 
   1   9  17      446.71      442.52     74.85 o 
   2   9  17     2405.72     2406.65    106.82 o 
   3   9  17     2685.72     2799.74    141.27 o 
   4   9  17      581.20      524.33     70.65 o 
   5   9  17      908.13      770.84    105.35 o 
   6   9  17     1559.42     1445.93    131.09 o 
   7   9  17     1086.27     1190.70    201.97 o 
   8   9  17      269.18      260.23     96.68 o 
   9   9  17      498.58      387.35    109.28 o 
  10   9  17      148.22       45.11     98.54 o 
  11   9  17       40.70        2.17    150.76 o 
 -10  10  17        9.78     -117.28     78.18 o 
  -9  10  17      162.40       37.67     91.95 o 
  -8  10  17       80.82       61.89     86.64 o 
  -7  10  17      565.53      553.04    101.45 o 
  -6  10  17       71.93      -48.23     67.94 o 
  -5  10  17      230.97      212.42     81.16 o 
  -4  10  17      366.79      384.02     89.35 o 
  -3  10  17     2038.06     2072.41    136.20 o 
  -2  10  17      175.69      138.92     53.35 o 
  -1  10  17      276.09      278.02     60.14 o 
   0  10  17      536.27      495.77     66.10 o 
   1  10  17      300.29      259.62     60.76 o 
   2  10  17      201.92      131.97     55.40 o 
   3  10  17     1994.49     1942.28    123.79 o 
   4  10  17      406.09      609.50     95.24 o 
   5  10  17      245.00       23.71     77.98 o 
   6  10  17       36.98      -89.41     74.26 o 
   7  10  17      511.96      381.31     99.02 o 
   8  10  17       97.17       95.80     98.06 o 
   9  10  17      184.44      243.03     98.08 o 
  10  10  17        1.88      -61.17     88.31 o 
  -9  11  17      409.56      359.19    102.26 o 
  -8  11  17       42.38      -71.01     75.01 o 
  -7  11  17      257.45      234.40     89.88 o 
  -6  11  17      521.58      488.40    102.21 o 
  -5  11  17      154.24       43.29     79.56 o 
  -4  11  17       82.13      226.82    128.76 o 
  -3  11  17     1202.42     1636.23    194.90 o 
  -2  11  17      591.46      699.53    103.86 o 
  -1  11  17      689.63      714.65     84.46 o 
   0  11  17       41.55       88.45     56.80 o 
   1  11  17      575.46      422.39     82.99 o 
   2  11  17      481.83      416.99     86.53 o 
   3  11  17     1212.18     1567.56    196.40 o 
   4  11  17       86.43      168.69     80.78 o 
   5  11  17      149.63       76.62     79.46 o 
   6  11  17      582.69      530.75    106.68 o 
   7  11  17      231.87      169.80     96.16 o 
   8  11  17       41.64      -56.78     78.94 o 
   9  11  17      418.81      423.89    113.99 o 
  -8  12  17      855.82     1078.76    133.77 o 
  -7  12  17      148.00      112.53     93.39 o 
  -6  12  17       39.16      -44.01    127.67 o 
  -5  12  17      773.74      961.08    190.42 o 
  -4  12  17      828.55      995.57    186.08 o 
  -3  12  17       13.46      -16.24     93.58 o 
  -2  12  17       36.71       77.39     58.90 o 
  -1  12  17      874.14      952.41    106.69 o 
   0  12  17        0.27      -59.64     64.35 o 
   1  12  17      920.94      910.43    116.81 o 
   2  12  17       43.38       30.96     68.37 o 
   3  12  17        6.56      -50.34     65.75 o 
   4  12  17      832.66      796.59    114.68 o 
   5  12  17      739.40      791.64    120.75 o 
   6  12  17       35.37      -40.69     84.01 o 
   7  12  17      125.46       -7.51     93.72 o 
   8  12  17      850.72      816.59    213.10 o 
  -7  13  17      110.77      228.72    152.94 o 
  -6  13  17        8.07      -60.03    129.03 o 
  -5  13  17      236.35      106.48    135.01 o 
  -3  13  17      236.47       42.65    112.73 o 
  -2  13  17       84.97      131.82     74.01 o 
  -1  13  17       29.88       25.39     69.01 o 
   0  13  17     1707.03     1682.26    126.80 o 
   1  13  17       30.86      119.45     77.15 o 
   2  13  17       80.89      108.58     75.05 o 
   3  13  17      215.09      235.03     87.05 o 
   4  13  17      306.52      285.62     95.30 o 
   5  13  17      233.76      276.97     90.80 o 
   6  13  17       10.19     -110.37     73.58 o 
   7  13  17       95.52       37.96     93.67 o 
  -3  14  17      275.13      284.95    127.40 o 
  -2  14  17       92.58       21.92     74.43 o 
  -1  14  17       10.54      -25.95     72.06 o 
   0  14  17        2.59      -70.97     73.34 o 
   1  14  17       11.65      114.71     80.49 o 
   2  14  17       88.87       42.26     78.32 o 
   3  14  17      283.66      217.97     88.83 o 
   4  14  17        4.82      -46.81     80.01 o 
   0   0  18    24432.64    23078.32    895.61 o 
   1   0  18     4499.88     5043.33    359.93 o 
   2   0  18      336.52      247.52     55.40 o 
   3   0  18        4.90      -48.58     46.59 o 
   4   0  18     8763.80     8504.83    651.95 o 
   5   0  18     1029.97     1000.86     95.26 o 
   6   0  18       23.29       -6.14     60.80 o 
   7   0  18      780.56     1102.93    108.82 o 
   8   0  18      359.44      258.50     76.26 o 
   9   0  18     1157.09      972.79    189.20 o 
  10   0  18        3.64      -26.77     67.69 o 
  11   0  18      148.94      168.88     89.05 o 
  12   0  18      414.04      247.41     95.16 o 
  13   0  18       69.52       14.19     87.30 o 
  14   0  18        2.99       15.79     91.93 o 
 -14   1  18       45.66       15.85     87.82 o 
 -13   1  18       76.77        2.63     80.98 o 
 -12   1  18       97.18       51.38    104.99 o 
 -11   1  18      340.34      156.25     90.86 o 
 -10   1  18      555.59      530.66     99.57 o 
  -9   1  18      462.65      531.75     96.20 o 
  -8   1  18       56.33       15.85     67.40 o 
  -7   1  18      784.66      838.98    111.10 o 
  -6   1  18     1650.30     1609.55    111.67 o 
  -5   1  18     3950.67     3704.80    163.65 o 
  -4   1  18     1635.96     1902.91    139.90 o 
  -3   1  18       55.76      -48.40     63.29 o 
  -2   1  18      401.14      427.99     55.74 o 
  -1   1  18     4192.91     4170.10    156.73 o 
   0   1  18     9643.50    10348.13    311.45 o 
   1   1  18     4273.89     4296.65    158.22 o 
   2   1  18      301.72      225.65     52.19 o 
   3   1  18       74.02       15.12     47.92 o 
   4   1  18     1770.82     1945.12    185.80 o 
   5   1  18     3904.45     3559.46    187.57 o 
   6   1  18     1472.59     1650.30    169.37 o 
   7   1  18      872.94      893.51     98.10 o 
   8   1  18       61.78       -1.47     66.19 o 
   9   1  18      489.00      565.78     95.06 o 
  10   1  18      495.23      360.84     89.01 o 
  11   1  18      327.67      322.81     94.88 o 
  12   1  18      165.40      -23.78     82.88 o 
  13   1  18       70.29       -0.21     88.80 o 
  14   1  18       38.78     -115.78     77.19 o 
 -14   2  18      102.02       88.94    158.37 o 
 -13   2  18       40.32       38.05     93.54 o 
 -12   2  18       45.65      -61.02     85.03 o 
 -11   2  18      257.87      170.36    123.46 o 
 -10   2  18      480.10      410.03     93.17 o 
  -9   2  18      107.10      106.62     77.79 o 
  -8   2  18      123.96      -21.25     65.29 o 
  -7   2  18     1240.82     1285.58    117.89 o 
  -6   2  18     3099.15     3146.44    154.40 o 
  -5   2  18     3141.25     3120.24    149.04 o 
  -4   2  18      137.58      110.92     58.75 o 
  -3   2  18      641.05      664.58     76.01 o 
  -2   2  18      578.79      547.31     43.94 o 
  -1   2  18     2159.34     2165.09     78.13 o 
   0   2  18     1839.93     2061.99    101.51 o 
   1   2  18     2012.99     1937.37     96.37 o 
   2   2  18      533.19      526.76     62.31 o 
   3   2  18      740.63      747.10    139.08 o 
   4   2  18      182.49      180.03     68.18 o 
   5   2  18     2993.18     3319.78    179.96 o 
   6   2  18     3103.24     3400.81    452.42 o 
   7   2  18     1171.75     1299.05    254.94 o 
   8   2  18      131.42      128.76    125.77 o 
   9   2  18       86.28      166.87     74.01 o 
  10   2  18      585.22      517.15     93.78 o 
  11   2  18      212.33      144.04     86.38 o 
  12   2  18       52.06      -83.62     76.16 o 
  13   2  18       53.51      114.44     97.63 o 
  14   2  18      113.40      177.66    147.50 o 
 -14   3  18      225.11      302.54    108.68 o 
 -13   3  18       93.52       48.02     92.72 o 
 -12   3  18       61.15      -95.23     82.77 o 
 -11   3  18      360.33      303.55     96.20 o 
 -10   3  18      756.30      662.34    133.78 o 
  -9   3  18      696.97      657.56    204.14 o 
  -8   3  18      210.10      221.08     80.61 o 
  -7   3  18     2194.82     1895.10    131.81 o 
  -6   3  18     1879.37     1540.85    111.98 o 
  -5   3  18     1249.85     1227.15    104.97 o 
  -4   3  18      100.54      134.23     57.91 o 
  -3   3  18      622.41      566.82     72.99 o 
  -2   3  18     4064.41     3898.20     97.40 o 
  -1   3  18     1054.80     1029.24     49.94 o 
   0   3  18     2930.79     2822.90     83.25 o 
   1   3  18     1048.66     1108.62     61.40 o 
   2   3  18     3986.40     3606.36    147.50 o 
   3   3  18      631.82      559.62     66.82 o 
   4   3  18       82.44       67.63     51.67 o 
   5   3  18     1203.88     1204.73     97.48 o 
   6   3  18     1632.39     1760.47    253.85 o 
   7   3  18     2411.03     2499.02    241.76 o 
   8   3  18      250.52      353.93     79.81 o 
   9   3  18      683.66      821.40    106.14 o 
  10   3  18      723.03      685.48    105.95 o 
  11   3  18      515.45      390.38     96.32 o 
  12   3  18       34.76      -69.81    125.77 o 
  13   3  18       95.03       99.69    145.33 o 
  14   3  18      260.31       79.86    157.28 o 
 -13   4  18      294.13      272.79     99.75 o 
 -12   4  18      959.34     1111.22    157.83 o 
 -11   4  18      178.13      107.53     95.21 o 
 -10   4  18      238.53      268.12    182.82 o 
  -9   4  18      973.68      919.85    228.05 o 
  -8   4  18     1961.02     1826.27    129.26 o 
  -7   4  18     2753.69     2597.72    147.99 o 
  -6   4  18      873.10      923.88    111.24 o 
  -5   4  18      761.73      716.17     90.11 o 
  -4   4  18     1406.00     1385.74    102.66 o 
  -3   4  18      842.81      934.17    131.34 o 
  -2   4  18      233.42      183.11     33.99 o 
  -1   4  18      583.27      724.87     72.97 o 
   0   4  18     1380.43     1341.62     57.86 o 
   1   4  18      485.85      706.34     54.23 o 
   2   4  18      222.80      229.70     38.26 o 
   3   4  18      721.75      621.45     51.96 o 
   4   4  18     1265.25     1169.56     85.04 o 
   5   4  18      774.86      956.45     88.14 o 
   6   4  18     1017.76     1433.29    149.27 o 
   7   4  18     2743.44     3112.47    318.77 o 
   8   4  18     2035.15     2173.15    404.48 o 
   9   4  18     1136.65     1207.86    116.94 o 
  10   4  18      344.58      310.76    132.02 o 
  11   4  18      220.67       99.69    128.76 o 
  12   4  18      937.74     1362.84    199.93 o 
  13   4  18      302.60      411.27    162.44 o 
 -13   5  18      836.47      793.72    127.69 o 
 -12   5  18      285.27      270.82    100.35 o 
 -11   5  18       71.80      -27.45     83.84 o 
 -10   5  18       59.01       72.22     83.59 o 
  -9   5  18      339.69      292.64     86.75 o 
  -8   5  18      511.04      518.58     98.81 o 
  -7   5  18      700.97      582.54     99.00 o 
  -6   5  18      124.09      100.97     68.75 o 
  -5   5  18      665.43      643.73    127.67 o 
  -4   5  18     1421.72     1470.15    108.18 o 
  -3   5  18      731.85      735.57     85.18 o 
  -2   5  18       41.76       19.82     30.48 o 
  -1   5  18     2236.82     1947.58     70.38 o 
   0   5  18     3941.38     3542.05     98.34 o 
   1   5  18     2213.15     1940.14     69.42 o 
   2   5  18       58.86      117.73     33.91 o 
   3   5  18      932.40      958.49     60.14 o 
   4   5  18     1274.26     1227.46     67.32 o 
   5   5  18      478.05      421.77     52.63 o 
   6   5  18      124.00      146.96     52.70 o 
   7   5  18      714.90     1001.98     84.78 o 
   8   5  18      646.18      862.39    117.62 o 
   9   5  18      270.36      520.74    125.77 o 
  10   5  18       51.72      -73.62    109.47 o 
  11   5  18       68.16     -115.99    105.13 o 
 -13   6  18      611.74      599.46    163.53 o 
 -12   6  18      186.88      195.32     99.86 o 
 -11   6  18       66.26       29.82     82.11 o 
 -10   6  18      121.35       -2.02     83.49 o 
  -9   6  18       96.60      147.20     83.04 o 
  -8   6  18     1390.31     1372.76    131.32 o 
  -7   6  18     1127.91     1274.13    151.44 o 
  -6   6  18     1784.74     1799.06    124.07 o 
  -5   6  18      367.51      324.95     77.90 o 
  -4   6  18      116.12       37.48     59.01 o 
  -3   6  18     2735.76     2677.15    135.27 o 
  -2   6  18     1156.99     1210.14     71.20 o 
  -1   6  18      532.33      447.48     46.02 o 
   0   6  18       55.35       18.13     32.02 o 
   1   6  18      499.58      516.19     47.34 o 
   2   6  18     1259.12     1256.03     72.03 o 
   3   6  18     2810.67     2840.75     92.74 o 
   4   6  18       72.90      -18.29     37.73 o 
   5   6  18      401.19      360.07     49.81 o 
   6   6  18     1742.85     1828.27     97.82 o 
   7   6  18     1176.16     1444.08    113.19 o 
   8   6  18     1219.09     1554.93    127.25 o 
   9   6  18       89.62      116.72     86.46 o 
  10   6  18      133.31      141.13     88.36 o 
  11   6  18       58.21       76.60    157.28 o 
  12   6  18      165.99      148.32    168.15 o 
  13   6  18      578.11      833.95    238.23 o 
 -12   7  18      133.25      234.00    105.31 o 
 -11   7  18       35.13       -7.48    107.16 o 
 -10   7  18      710.41      749.72    155.65 o 
  -9   7  18      112.73      143.65     84.26 o 
  -8   7  18      261.86      195.61     85.65 o 
  -7   7  18      781.45      722.79    153.89 o 
  -6   7  18     1243.96     1266.23    118.20 o 
  -5   7  18      910.67      999.63    105.15 o 
  -4   7  18       45.97       35.39     61.49 o 
  -3   7  18     1962.65     1834.22    116.27 o 
  -2   7  18     3535.27     3463.77    102.26 o 
  -1   7  18     1020.02     1078.43     61.22 o 
   0   7  18        8.04      -14.72     33.08 o 
   1   7  18     1061.60     1088.32     61.61 o 
   2   7  18     3570.45     3472.87    103.14 o 
   3   7  18     2005.55     1719.00     73.48 o 
   4   7  18       35.94       17.59     47.01 o 
   5   7  18      933.00     1044.48     83.96 o 
   6   7  18     1252.96     1387.75     96.96 o 
   7   7  18      790.95      864.20     85.05 o 
   8   7  18      239.48      200.41     81.02 o 
   9   7  18      143.31      298.81    149.13 o 
  10   7  18      685.19      535.41    180.91 o 
  11   7  18       50.24     -163.80    133.38 o 
  12   7  18      144.94      195.31    192.32 o 
 -12   8  18      150.99      101.59    146.14 o 
 -11   8  18      220.04      196.13     99.64 o 
 -10   8  18      437.14      272.53    100.57 o 
  -9   8  18     1351.14     1287.14    135.31 o 
  -8   8  18      460.02      656.25    105.12 o 
  -7   8  18     1533.80     1527.82    126.17 o 
  -6   8  18      164.22      209.94     80.41 o 
  -5   8  18      147.01      104.80     74.32 o 
  -4   8  18      273.47      244.72     77.19 o 
  -3   8  18     1901.07     1824.61    117.34 o 
  -2   8  18     3056.84     3126.17    110.25 o 
  -1   8  18      317.79      312.06     46.31 o 
   0   8  18       55.04       60.13     38.51 o 
   1   8  18      376.34      404.47     49.17 o 
   2   8  18     3463.90     3513.76    127.60 o 
   3   8  18     1632.32     1720.21    131.16 o 
   4   8  18      281.02      178.74     58.68 o 
   5   8  18      153.29      224.71     62.97 o 
   6   8  18      212.12      186.81     61.24 o 
   7   8  18     1419.79     1410.03    135.84 o 
   8   8  18      497.33      733.11    112.13 o 
   9   8  18     1419.73     1756.18    230.35 o 
  10   8  18      404.32      365.90    170.05 o 
  11   8  18      236.80      377.58    183.90 o 
  12   8  18      145.59      277.35    186.89 o 
 -11   9  18       12.50      -31.31     83.01 o 
 -10   9  18      146.80       62.84     92.99 o 
  -9   9  18      985.03      898.62    152.12 o 
  -8   9  18      637.16      806.46    217.59 o 
  -7   9  18      871.68     1136.60    121.78 o 
  -6   9  18      415.00      392.84    111.65 o 
  -5   9  18       47.39        4.56     70.22 o 
  -4   9  18      305.86      308.37     77.24 o 
  -3   9  18     2301.87     2314.49    132.60 o 
  -2   9  18     1032.01      961.58     66.24 o 
  -1   9  18     1190.99     1202.24     69.84 o 
   0   9  18      550.34      423.07     62.87 o 
   1   9  18     1304.81     1278.20     83.15 o 
   2   9  18     1073.25     1068.57     83.52 o 
   3   9  18     2296.40     2387.91    107.69 o 
   4   9  18      219.32      245.88     62.20 o 
   5   9  18       60.20       75.89     74.33 o 
   6   9  18      484.42      531.56    101.73 o 
   7   9  18      844.74     1020.17    128.25 o 
   8   9  18      779.76      886.68    126.66 o 
   9   9  18      897.43     1176.66    208.76 o 
  10   9  18      135.78       78.23    151.31 o 
  11   9  18       14.39      -96.43    139.90 o 
 -10  10  18        8.34      -33.45     87.72 o 
  -9  10  18      476.17      460.04    109.51 o 
  -8  10  18     1331.21     1586.98    147.95 o 
  -7  10  18      795.32      799.19    110.60 o 
  -6  10  18      115.79       -1.17     80.64 o 
  -5  10  18      462.40      461.48     94.41 o 
  -4  10  18     1236.25     1331.86    114.85 o 
  -3  10  18     1243.49     1353.19     92.63 o 
  -2  10  18        1.24      -13.06     50.91 o 
  -1  10  18      370.81      279.03     59.21 o 
   0  10  18        3.26      -33.71     49.52 o 
   1  10  18      482.12      442.34     82.19 o 
   2  10  18        2.20       60.28     54.56 o 
   3  10  18     1134.61     1063.10    112.06 o 
   4  10  18     1094.35     1190.09    154.43 o 
   5  10  18      455.46      430.54     96.86 o 
   6  10  18      108.54       26.71     79.93 o 
   7  10  18      735.21      681.47    116.27 o 
   8  10  18     1269.48     1414.55    158.10 o 
   9  10  18      525.82      611.26    124.74 o 
  10  10  18        2.69      -80.61     92.95 o 
  -9  11  18      406.80      278.66    103.84 o 
  -8  11  18       38.63       11.69     87.83 o 
  -7  11  18      189.72       82.52     90.57 o 
  -6  11  18      359.37      337.42     98.43 o 
  -5  11  18      233.35       80.72     81.95 o 
  -4  11  18      173.93      135.82    125.23 o 
  -3  11  18     1489.53     1520.97    126.03 o 
  -2  11  18      246.21      212.59     61.92 o 
  -1  11  18       59.14      -46.61     50.71 o 
   0  11  18     1420.85     1476.76    123.68 o 
   1  11  18       58.17       15.73     68.48 o 
   2  11  18      215.40      274.05     78.71 o 
   3  11  18     1505.98     1546.13    133.00 o 
   4  11  18      121.64      -13.20     67.62 o 
   5  11  18      202.85      194.97    133.51 o 
   6  11  18      360.96      322.66    124.68 o 
   7  11  18      195.79      168.24     96.37 o 
   8  11  18       39.96      -50.12     85.37 o 
   9  11  18      400.60      369.98    168.42 o 
  -8  12  18       53.94      -65.36     77.66 o 
  -7  12  18      174.31       48.37     87.18 o 
  -6  12  18      572.09      659.28    178.20 o 
  -5  12  18      173.85       65.74    137.18 o 
  -4  12  18        0.55        7.33    113.28 o 
  -3  12  18      704.80      795.37    165.97 o 
  -2  12  18      756.32      763.25    109.65 o 
  -1  12  18      607.13      673.48     93.13 o 
   0  12  18       72.81       48.48     66.90 o 
   1  12  18      569.66      531.19    139.08 o 
   2  12  18      836.78      972.98    110.33 o 
   3  12  18      716.15      685.17    109.07 o 
   4  12  18        1.10      -18.04     75.15 o 
   5  12  18      185.20      266.47     95.17 o 
   6  12  18      573.92      436.78    105.11 o 
   7  12  18      187.43       73.55     92.95 o 
   8  12  18       68.44      -97.64     82.77 o 
  -6  13  18      405.69      367.26    165.97 o 
  -5  13  18      103.07      131.20    143.70 o 
  -2  13  18      573.41      448.21    142.61 o 
  -1  13  18      555.07      480.51     94.09 o 
   0  13  18      162.10      128.72     74.84 o 
   1  13  18      545.22      375.07    130.25 o 
   2  13  18      581.60      449.41     95.93 o 
   3  13  18      484.64      406.25     96.50 o 
   4  13  18      216.45      130.95     99.29 o 
   5  13  18      112.20      154.86     87.84 o 
   6  13  18      358.51      128.10     93.09 o 
  -2  14  18       13.65     -110.29    110.83 o 
  -1  14  18      465.33      596.47    100.07 o 
   0  14  18      614.55      621.38    102.62 o 
   1  14  18      485.36      563.29    101.19 o 
   2  14  18        8.31      -37.62     79.26 o 
   3  14  18      236.85       93.83     97.93 o 
   1   0  19     5318.67     5046.24    333.99 o 
   2   0  19      164.04      194.83     55.68 o 
   3   0  19       81.99      -26.35     50.90 o 
   4   0  19      694.92      792.79    134.46 o 
   5   0  19     5667.48     5653.40    388.45 o 
   6   0  19       96.65       87.61     70.89 o 
   7   0  19     4205.19     4232.50    270.83 o 
   8   0  19      611.93      711.12    284.82 o 
   9   0  19      422.57      357.78    142.75 o 
  10   0  19      158.32       77.78     80.96 o 
  11   0  19     1271.99     1524.81    145.60 o 
  12   0  19      200.11      192.19     99.09 o 
  13   0  19       12.09      -80.99    126.72 o 
  14   0  19       17.84       59.23    101.09 o 
 -14   1  19      255.86      149.15    100.93 o 
 -13   1  19       98.96       -5.54     88.34 o 
 -12   1  19       34.45      -31.35     85.75 o 
 -11   1  19     1134.26     1232.16    188.52 o 
 -10   1  19     1383.65     1528.05    139.43 o 
  -9   1  19      484.40      497.66     93.80 o 
  -8   1  19      916.76      997.51    110.30 o 
  -7   1  19     1238.76     1341.23    113.59 o 
  -6   1  19     5149.79     4882.16    202.33 o 
  -5   1  19     2506.15     2376.90    131.39 o 
  -4   1  19      436.60      322.91     74.97 o 
  -3   1  19      348.58      243.11     62.38 o 
  -2   1  19     1711.20     1349.91    156.33 o 
  -1   1  19     2151.78     2302.93    111.65 o 
   0   1  19     2327.46     2502.85    114.91 o 
   1   1  19     2423.87     2477.48    115.35 o 
   2   1  19     1728.74     1407.06     88.41 o 
   3   1  19      289.93      120.80     81.22 o 
   4   1  19      442.12      378.79     66.17 o 
   5   1  19     2454.03     2382.11    232.12 o 
   6   1  19     5445.99     5587.52    682.10 o 
   7   1  19     1207.03     1272.63    120.75 o 
   8   1  19      864.65      918.75    207.54 o 
   9   1  19      618.18      610.57     97.96 o 
  10   1  19     1336.93     1694.71    146.95 o 
  11   1  19     1159.32     1085.05    130.29 o 
  12   1  19       12.51      -39.31     80.34 o 
  13   1  19      103.51       57.96     94.53 o 
  14   1  19      249.77      253.74    107.55 o 
 -13   2  19      817.98      756.38    132.43 o 
 -12   2  19      895.30      829.60    146.82 o 
 -11   2  19       71.31       27.96    118.57 o 
 -10   2  19      239.46      277.63     92.41 o 
  -9   2  19      862.89      785.78    106.82 o 
  -8   2  19       64.03        7.12     68.53 o 
  -7   2  19      186.00      123.16     78.64 o 
  -6   2  19      723.35      865.55     97.93 o 
  -5   2  19      844.30      870.07     96.80 o 
  -4   2  19     4201.55     4332.06    289.17 o 
  -3   2  19      206.99      223.73     60.33 o 
  -2   2  19      556.49      578.93     72.36 o 
  -1   2  19      219.32      145.34     36.07 o 
   0   2  19    20943.66    19112.60    537.44 o 
   1   2  19      205.04      147.78     52.71 o 
   2   2  19      548.70      525.30     68.24 o 
   3   2  19      244.49      205.36     57.65 o 
   4   2  19     4155.88     4245.03    443.32 o 
   5   2  19      892.13     1072.78    150.63 o 
   6   2  19      786.31     1101.12    105.59 o 
   7   2  19      107.13      188.61    111.78 o 
   8   2  19       55.84       39.95     70.20 o 
   9   2  19      790.06      930.99    106.64 o 
  10   2  19      259.11      200.40     84.78 o 
  11   2  19       85.08      148.95    101.87 o 
  12   2  19      977.91     1063.87    199.52 o 
  13   2  19      741.66      773.10    185.26 o 
 -13   3  19       51.51       32.39     94.72 o 
 -12   3  19      655.10      473.51    112.70 o 
 -11   3  19      163.55      198.53     96.43 o 
 -10   3  19      171.26      152.63     83.94 o 
  -9   3  19     1051.75      915.81    113.28 o 
  -8   3  19     1649.89     1580.90    135.59 o 
  -7   3  19       33.09       60.08     74.26 o 
  -6   3  19     2782.75     2788.95    149.00 o 
  -5   3  19     2971.45     3089.92    152.79 o 
  -4   3  19      266.38      193.54     66.29 o 
  -3   3  19      229.23      135.38     62.34 o 
  -2   3  19       98.06      130.61     55.96 o 
  -1   3  19     2840.72     2579.92     90.04 o 
   0   3  19     1318.01     1375.80     67.56 o 
   1   3  19     2756.80     2504.98     91.94 o 
   2   3  19      145.31      244.09     54.34 o 
   3   3  19      295.10      214.44     56.67 o 
   4   3  19      333.75      341.60     69.63 o 
   5   3  19     3149.47     3259.57    431.10 o 
   6   3  19     2865.32     2724.73    212.83 o 
   7   3  19       36.47       -0.64     62.30 o 
   8   3  19     1785.08     1789.04    299.76 o 
   9   3  19      933.57     1033.10    116.51 o 
  10   3  19      193.05      219.50     85.41 o 
  11   3  19      180.54      204.92     92.09 o 
  12   3  19      635.11      723.12    164.89 o 
  13   3  19       61.85      -38.57    120.61 o 
 -13   4  19      429.48      304.52    141.39 o 
 -12   4  19      152.61      104.60     93.48 o 
 -11   4  19      241.24      235.75    224.65 o 
 -10   4  19        6.47      -83.79     69.84 o 
  -9   4  19       46.69       44.23     76.67 o 
  -8   4  19      375.19      428.44    123.46 o 
  -7   4  19       86.43       -6.27     66.00 o 
  -6   4  19     1170.30     1191.00    114.63 o 
  -5   4  19     2110.78     2241.03    130.51 o 
  -4   4  19      521.39      393.40    165.16 o 
  -3   4  19      760.71      770.75     89.09 o 
  -2   4  19     3562.03     3342.05    153.34 o 
  -1   4  19     1823.81     1681.98     63.95 o 
   0   4  19     4346.41     3969.35    105.27 o 
   1   4  19     1717.59     1550.57     65.57 o 
   2   4  19     3731.99     3292.44    101.08 o 
   3   4  19      716.61      785.75     65.21 o 
   4   4  19      453.84      569.02     76.51 o 
   5   4  19     2140.80     2392.84    292.83 o 
   6   4  19      996.43     1192.87    105.46 o 
   7   4  19       72.16        6.67     63.56 o 
   8   4  19      305.35      377.37    139.76 o 
   9   4  19       56.15      127.77     75.84 o 
  10   4  19       13.30      -65.47    121.97 o 
  11   4  19      268.85      359.93    143.16 o 
  12   4  19      161.43      152.12    151.85 o 
  13   4  19      437.23      468.86    163.80 o 
 -13   5  19      473.43      416.64    113.71 o 
 -12   5  19      225.62      159.23     98.72 o 
 -11   5  19       10.54       -1.04     85.24 o 
 -10   5  19      898.61     1049.54    147.77 o 
  -9   5  19      404.87      369.84     97.94 o 
  -8   5  19      477.83      630.67     99.82 o 
  -7   5  19     2530.30     2693.33    153.91 o 
  -6   5  19     3587.43     3550.52    247.60 o 
  -5   5  19      107.84      -70.27     56.47 o 
  -4   5  19      543.92      523.45    119.66 o 
  -3   5  19     2696.72     2625.24    205.77 o 
  -2   5  19      669.89      852.04     85.21 o 
  -1   5  19      591.38      545.03     47.35 o 
   0   5  19        3.50       20.57     43.33 o 
   1   5  19      584.66      547.40     47.38 o 
   2   5  19      599.89      730.75     54.01 o 
   3   5  19     2450.61     2253.90     82.57 o 
   4   5  19      557.61      534.76     55.10 o 
   5   5  19      134.28       58.27     49.42 o 
   6   5  19     3720.67     3847.17    138.58 o 
   7   5  19     2333.42     2552.41    117.73 o 
   8   5  19      511.00      691.73    107.24 o 
   9   5  19      453.38      477.82    128.22 o 
  10   5  19      964.87     1024.37    173.04 o 
  11   5  19       15.99      -96.43    124.96 o 
 -12   6  19      254.14      294.23    106.85 o 
 -11   6  19      115.40       41.33     87.19 o 
 -10   6  19      293.93      325.40     98.23 o 
  -9   6  19      718.77      603.66    115.45 o 
  -8   6  19      154.28       79.44     80.15 o 
  -7   6  19     1003.33     1001.82    114.93 o 
  -6   6  19      737.95      874.67    105.31 o 
  -5   6  19      151.93       77.03     70.79 o 
  -4   6  19       31.87       12.99     83.94 o 
  -3   6  19     4317.85     4929.45    197.79 o 
  -2   6  19      575.66      633.82     65.37 o 
  -1   6  19      480.24      418.81     46.34 o 
   0   6  19      645.58      686.18     52.80 o 
   1   6  19      439.48      425.08     46.69 o 
   2   6  19      711.49      799.28     58.11 o 
   3   6  19     4695.34     4837.53    130.89 o 
   4   6  19       52.65      -27.66     38.24 o 
   5   6  19      235.77      133.63     46.49 o 
   6   6  19      688.29      808.56     81.39 o 
   7   6  19     1160.45     1208.39    146.82 o 
   8   6  19      149.45      231.71     83.45 o 
   9   6  19      915.46     1168.96    208.49 o 
  10   6  19      245.74      428.41    108.40 o 
  11   6  19      137.75      174.67    161.36 o 
  12   6  19      219.73      507.70    189.61 o 
 -12   7  19     1078.02     1261.79    208.89 o 
 -11   7  19      148.59       59.39    120.75 o 
 -10   7  19      183.31      113.62     83.74 o 
  -9   7  19      896.59      866.79    120.76 o 
  -8   7  19     1847.61     1857.04    138.53 o 
  -7   7  19      323.09      229.98     84.62 o 
  -6   7  19      731.67      845.43    108.08 o 
  -5   7  19       70.51       91.12     76.20 o 
  -4   7  19      777.83      784.86     96.84 o 
  -3   7  19        9.04       54.14     91.14 o 
  -2   7  19      616.73      755.73     70.74 o 
  -1   7  19      198.46      125.02     39.98 o 
   0   7  19     1745.22     1771.06     72.74 o 
   1   7  19      255.61      160.75     41.26 o 
   2   7  19      626.54      786.08     57.67 o 
   3   7  19        2.82       29.04     40.79 o 
   4   7  19      475.27      414.39     67.79 o 
   5   7  19      111.55      140.49     57.24 o 
   6   7  19      740.81      831.59     82.59 o 
   7   7  19      272.16      153.85     65.39 o 
   8   7  19     1903.08     2366.35    180.37 o 
   9   7  19      823.73     1106.95    201.29 o 
  10   7  19      150.75      261.86    161.36 o 
  11   7  19      112.40       44.28    153.48 o 
  12   7  19     1043.94     2028.64    294.46 o 
 -11   8  19       31.33     -117.79     86.17 o 
 -10   8  19      331.79      298.08    102.81 o 
  -9   8  19      987.60     1306.88    140.08 o 
  -8   8  19      289.08      400.47     98.62 o 
  -7   8  19      827.94      742.47    168.15 o 
  -6   8  19       27.16       -8.54     67.86 o 
  -5   8  19      285.90      294.33     78.80 o 
  -4   8  19       86.63       45.06     68.48 o 
  -3   8  19     3659.29     3854.32    172.77 o 
  -2   8  19     1790.30     2043.69     99.47 o 
  -1   8  19     1525.90     1396.73     69.34 o 
   0   8  19       81.15       35.11     40.22 o 
   1   8  19     1480.94     1416.05     69.10 o 
   2   8  19     1923.74     2045.05    124.95 o 
   3   8  19     3911.66     4066.78    176.59 o 
   4   8  19       76.89       68.49     55.82 o 
   5   8  19      249.78      164.88     61.69 o 
   6   8  19        9.48      -67.13     53.58 o 
   7   8  19      888.41      840.03    116.36 o 
   8   8  19      301.47      404.49    103.15 o 
   9   8  19      853.85      883.11    193.68 o 
  10   8  19      318.35      307.77    158.64 o 
  11   8  19       33.81      -77.15    160.00 o 
 -10   9  19       25.84      -91.00     80.63 o 
  -9   9  19      568.12      612.82    115.77 o 
  -8   9  19      788.94      717.22    118.31 o 
  -7   9  19     1168.26     1182.55    134.32 o 
  -6   9  19      170.65      136.79     81.30 o 
  -5   9  19      140.71      227.83     79.42 o 
  -4   9  19      430.77      577.15     94.11 o 
  -3   9  19     2206.96     2397.76    135.96 o 
  -2   9  19      726.90      632.74     72.49 o 
  -1   9  19      607.95      718.56     73.30 o 
   0   9  19        2.24      -53.33     48.57 o 
   1   9  19      646.41      653.26     71.84 o 
   2   9  19      752.62      711.52     73.38 o 
   3   9  19     2048.95     2200.09    121.02 o 
   4   9  19      390.06      475.11     73.82 o 
   5   9  19      154.71      180.39     85.22 o 
   6   9  19      180.81      168.65     88.61 o 
   7   9  19     1214.13     1325.55    314.84 o 
   8   9  19      759.51     1088.30    213.65 o 
   9   9  19      607.13      808.23    127.58 o 
  10   9  19       16.72     -155.92    129.03 o 
 -10  10  19      131.12       47.02     94.15 o 
  -9  10  19       20.80       17.84     89.99 o 
  -8  10  19      173.63      136.04     95.75 o 
  -7  10  19       40.40      159.74     93.67 o 
  -6  10  19      924.29      809.16    115.03 o 
  -5  10  19      190.25       72.93     73.99 o 
  -4  10  19      117.88      178.98     85.66 o 
  -3  10  19      274.84      420.86     89.07 o 
  -2  10  19     2356.39     2301.67    138.81 o 
  -1  10  19      724.24      668.41     73.72 o 
   0  10  19       50.41      -48.90     51.67 o 
   1  10  19      679.18      718.23     77.06 o 
   2  10  19     2283.73     2308.33    108.44 o 
   3  10  19      255.07      306.86     81.84 o 
   4  10  19      114.01       93.76     85.57 o 
   5  10  19      156.14      120.91    193.41 o 
   6  10  19      918.01      940.06    119.76 o 
   7  10  19       46.28      -42.91     86.51 o 
   8  10  19      200.65      305.70    109.61 o 
   9  10  19       28.37       54.15    100.12 o 
  10  10  19      124.50      138.91    111.13 o 
  -8  11  19      789.13     1285.64    141.10 o 
  -7  11  19      133.36       18.12     89.16 o 
  -6  11  19      229.00       77.38     82.02 o 
  -5  11  19      344.25      369.09     94.83 o 
  -4  11  19     1076.59     1150.41    196.40 o 
  -3  11  19      673.66      699.75    155.38 o 
  -2  11  19      343.60      238.41     86.02 o 
  -1  11  19     1042.42     1235.32     91.44 o 
   0  11  19      111.38      160.31     61.36 o 
   1  11  19     1052.41     1188.78    110.94 o 
   2  11  19      346.97      256.80     82.31 o 
   3  11  19      629.20      650.08    128.08 o 
   4  11  19     1080.95      926.75    114.72 o 
   5  11  19      367.44      260.36    146.01 o 
   6  11  19      246.99      128.20     88.33 o 
   7  11  19      146.94      137.13     92.76 o 
   8  11  19      731.48      908.29    134.33 o 
  -7  12  19      325.35      430.83    163.53 o 
  -6  12  19       25.80       -9.24    118.98 o 
  -5  12  19       32.62        7.33    122.78 o 
  -4  12  19      379.23      445.50    148.86 o 
  -3  12  19      279.53      437.89    151.58 o 
  -2  12  19      117.84      151.10     83.47 o 
  -1  12  19      145.01      160.55     74.72 o 
   0  12  19     1431.78     1142.20    112.06 o 
   1  12  19      132.06       46.67     76.93 o 
   2  12  19      118.42      149.09     82.96 o 
   3  12  19      309.00      224.63     85.80 o 
   4  12  19      382.97      298.81     92.33 o 
   5  12  19       27.97        2.36     80.86 o 
   6  12  19       26.05        8.91     87.77 o 
   7  12  19      303.81      311.43    105.55 o 
  -5  13  19      437.25      416.97    168.42 o 
  -2  13  19      192.66      225.74    120.34 o 
  -1  13  19      237.98      191.51    130.66 o 
   0  13  19        3.13      -66.45     68.45 o 
   1  13  19      248.39      234.48     84.61 o 
   2  13  19      200.99      233.27     86.97 o 
   3  13  19       42.93      -66.38    121.42 o 
   4  13  19      300.53      240.74     92.97 o 
   5  13  19      440.48      446.29    104.62 o 
  -2  14  19      158.38      -16.30    119.79 o 
  -1  14  19      323.20      417.24    137.72 o 
   0  14  19      403.55      345.16     88.96 o 
   1  14  19      315.29      328.68     99.01 o 
   2  14  19      128.58       56.78     79.33 o 
   0   0  20     5655.56     4709.76    247.20 o 
   1   0  20     3467.13     3222.97    137.91 o 
   2   0  20     3816.69     3416.13    144.62 o 
   3   0  20       11.12      -17.11     50.86 o 
   4   0  20     1278.08     1131.37    101.31 o 
   5   0  20     4705.86     4697.29    300.03 o 
   6   0  20     1287.60     1544.38    124.41 o 
   7   0  20     1470.60     1949.61    232.39 o 
   8   0  20      195.27      153.65     79.59 o 
   9   0  20      127.04       55.34     71.56 o 
  10   0  20      168.08      103.18     83.99 o 
  11   0  20     1802.62     1982.62    149.69 o 
  12   0  20      310.07      283.29    106.89 o 
  13   0  20       26.65      -14.54    136.77 o 
 -13   1  20      256.16      222.46    102.37 o 
 -12   1  20      725.17      670.60    311.03 o 
 -11   1  20      545.34      822.20    168.01 o 
 -10   1  20      156.56      202.76     89.21 o 
  -9   1  20      465.24      632.69    234.02 o 
  -8   1  20      436.09      595.36    127.67 o 
  -7   1  20      722.71     1042.95    111.40 o 
  -6   1  20      578.85      726.34    154.29 o 
  -5   1  20     2166.30     2279.61    136.77 o 
  -4   1  20     1363.19     1330.96    104.05 o 
  -3   1  20      662.93      591.84     86.11 o 
  -2   1  20       10.91      -64.21     44.50 o 
  -1   1  20     5134.76     4632.75    173.92 o 
   0   1  20     4822.97     4419.41    167.39 o 
   1   1  20     5046.92     4895.89    181.52 o 
   2   1  20       24.92      -61.69     44.56 o 
   3   1  20      810.91      786.04     83.83 o 
   4   1  20     1360.04     1396.06    104.10 o 
   5   1  20     2163.03     2297.84    132.41 o 
   6   1  20      488.44      581.94    137.45 o 
   7   1  20      731.14      849.89    228.45 o 
   8   1  20      455.37      655.38    136.23 o 
   9   1  20      468.03      359.76     89.86 o 
  10   1  20      142.98      151.69     86.78 o 
  11   1  20      506.63      775.48    118.51 o 
  12   1  20      752.86      905.89    182.41 o 
  13   1  20      282.82      175.99     99.12 o 
 -13   2  20       32.64       33.59     97.08 o 
 -12   2  20      654.48      629.68    119.75 o 
 -11   2  20      396.49      482.49    105.95 o 
 -10   2  20     1828.72     1939.53    156.20 o 
  -9   2  20      845.00     1079.81    123.31 o 
  -8   2  20      751.19      656.30    146.82 o 
  -7   2  20     2664.19     2547.01    148.41 o 
  -6   2  20     8307.88     8342.02    296.00 o 
  -5   2  20      999.39     1152.58    109.04 o 
  -4   2  20     2138.92     2225.84    126.39 o 
  -3   2  20      306.16      180.57     67.69 o 
  -2   2  20     1452.08     1379.96     97.24 o 
  -1   2  20     1468.67     1175.90     93.55 o 
   0   2  20     3844.96     4734.10    264.85 o 
   1   2  20     1427.29     1266.77    114.09 o 
   2   2  20     1642.21     1511.73     93.88 o 
   3   2  20      345.84      295.84     63.96 o 
   4   2  20     2295.92     2483.07    183.09 o 
   5   2  20      982.75     1127.28    102.88 o 
   6   2  20     8229.81     8801.50    893.71 o 
   7   2  20     2771.33     2745.25    388.99 o 
   8   2  20      872.84      747.48    135.96 o 
   9   2  20      843.27     1067.91    121.67 o 
  10   2  20     1656.38     1808.03    140.67 o 
  11   2  20      452.50      269.68    101.63 o 
  12   2  20      703.80      747.61    120.92 o 
  13   2  20       37.98       -2.44    125.50 o 
 -13   3  20      122.56       46.15     98.41 o 
 -12   3  20      688.56      786.92    128.41 o 
 -11   3  20      563.52      605.92    117.07 o 
 -10   3  20     1381.15     1461.09    140.83 o 
  -9   3  20       64.99       -6.41     75.18 o 
  -8   3  20      491.67      480.37     94.78 o 
  -7   3  20      793.19      741.99    105.57 o 
  -6   3  20     3632.65     4007.22    186.60 o 
  -5   3  20     1803.14     1893.37    126.58 o 
  -4   3  20     1508.32     1367.05    106.31 o 
  -3   3  20      716.53      709.15     86.29 o 
  -2   3  20     4131.23     3668.28    155.36 o 
  -1   3  20     2210.81     1975.56    104.02 o 
   0   3  20      835.46      988.64     62.52 o 
   1   3  20     2136.40     2145.95    129.90 o 
   2   3  20     4130.88     3809.67    153.18 o 
   3   3  20      638.84      609.64     73.72 o 
   4   3  20     1293.97     1100.80     92.69 o 
   5   3  20     1623.68     1751.12    155.38 o 
   6   3  20     3659.28     4086.83    401.49 o 
   7   3  20      697.79      972.02    171.68 o 
   8   3  20      461.89      600.15     91.66 o 
   9   3  20       56.82      112.86     78.17 o 
  10   3  20     1325.78     1533.57    291.20 o 
  11   3  20      586.88      775.81    186.62 o 
  12   3  20      715.10     1055.88    183.36 o 
  13   3  20      142.38      279.25    147.77 o 
 -13   4  20      252.73      128.52    170.86 o 
 -12   4  20      114.45       14.97     95.35 o 
 -11   4  20      831.98      924.40    160.13 o 
 -10   4  20      286.52      219.10     92.16 o 
  -9   4  20      992.90     1059.63    121.75 o 
  -8   4  20      296.53      309.96     85.82 o 
  -7   4  20     1484.05     1493.95    132.91 o 
  -6   4  20      336.67      328.89     80.00 o 
  -5   4  20     2727.76     2922.51    155.60 o 
  -4   4  20      323.93      236.15     70.53 o 
  -3   4  20      878.83     1014.56     98.34 o 
  -2   4  20       23.83       56.20     77.28 o 
  -1   4  20     1793.61     1655.33     77.04 o 
   0   4  20      618.28      651.98     51.59 o 
   1   4  20     1840.88     1915.79     72.87 o 
   2   4  20       27.90      146.59     42.97 o 
   3   4  20      984.75     1012.58     72.77 o 
   4   4  20      445.91      469.61     63.19 o 
   5   4  20     2676.39     3089.96    437.21 o 
   6   4  20      302.07      348.77     79.62 o 
   7   4  20     1537.72     1797.59    187.16 o 
   8   4  20      412.81      340.43    149.00 o 
   9   4  20      831.66      926.31    115.70 o 
  10   4  20      239.58      249.37    141.25 o 
  11   4  20      853.52     1402.50    207.26 o 
  12   4  20      122.65      -10.87    125.23 o 
  13   4  20      226.68      277.35    160.00 o 
 -12   5  20      478.17      480.72    116.22 o 
 -11   5  20      117.69      252.12    126.45 o 
 -10   5  20      202.00      238.22     96.20 o 
  -9   5  20      239.86      126.00     85.59 o 
  -8   5  20      755.94      620.90    101.93 o 
  -7   5  20       97.02      198.92     80.68 o 
  -6   5  20      377.93      475.85     92.40 o 
  -5   5  20      563.22      546.14     92.77 o 
  -4   5  20     1711.17     1667.95    120.20 o 
  -3   5  20      787.79      878.32    101.87 o 
  -2   5  20     1316.04     1026.17    117.89 o 
  -1   5  20     1185.96     1147.86     61.31 o 
   0   5  20     1425.10     1247.82     73.05 o 
   1   5  20      989.59     1079.83     62.13 o 
   2   5  20     1231.77     1153.98     66.06 o 
   3   5  20      898.10      864.26     61.09 o 
   4   5  20     1559.51     1617.48     86.36 o 
   5   5  20      656.75      555.79     69.12 o 
   6   5  20      327.34      492.37     71.43 o 
   7   5  20      131.90      139.98     59.83 o 
   8   5  20      843.39      926.68    113.49 o 
   9   5  20      311.83      280.61    134.74 o 
  10   5  20      199.29       45.64    113.55 o 
  11   5  20       98.56      161.36    141.25 o 
 -12   6  20       99.61       33.56     93.73 o 
 -11   6  20      132.03       18.25     93.70 o 
 -10   6  20      406.65      529.74    146.55 o 
  -9   6  20      101.78       35.58     79.17 o 
  -8   6  20       92.81       -8.50     79.21 o 
  -7   6  20     1096.93     1130.32    120.84 o 
  -6   6  20     2576.36     2508.86    147.52 o 
  -5   6  20      183.83      171.34     73.52 o 
  -4   6  20      241.97      138.71     70.77 o 
  -3   6  20      720.18      878.89    145.06 o 
  -2   6  20     1504.72     1479.23    107.06 o 
  -1   6  20       37.83      -47.75     31.83 o 
   0   6  20      579.12      493.34     50.43 o 
   1   6  20       42.25      -51.41     34.28 o 
   2   6  20     1867.18     1739.13     73.67 o 
   3   6  20      781.33      999.89     75.16 o 
   4   6  20      100.58       73.67     43.25 o 
   5   6  20      189.33       98.29     49.84 o 
   6   6  20     2630.86     2568.33    139.58 o 
   7   6  20     1135.62     1419.33    121.64 o 
   8   6  20      123.56      116.24     83.97 o 
   9   6  20       96.34      161.47     93.11 o 
  10   6  20      409.23      663.76    113.17 o 
  11   6  20      126.63      202.92    154.84 o 
  12   6  20      110.01      243.66    166.25 o 
 -11   7  20       26.68       63.17     85.70 o 
 -10   7  20      447.18      490.34    103.27 o 
  -9   7  20      376.90      476.70    103.08 o 
  -8   7  20      341.15      193.14     91.64 o 
  -7   7  20       38.47       43.61     80.83 o 
  -6   7  20       26.32      -35.12     68.40 o 
  -5   7  20      921.95     1031.55    110.65 o
[truncated: 113,502 more chars]
